# Supplementary material for: Bioinformatic Approach to Unveil Key Differentially Expressed Proteins in Human Sperm After Slow and Rapid Cryopreservation
Source: Front Cell Dev Biol. 2022 Jan 25;9:759354. doi: 10.3389/fcell.2021.759354 (PMC8821918; doi:10.3389/fcell.2021.759354)
Supplement: Supplementary file 1 [file Table2.xlsx]

## Sheet: Supplementary Table S2
Table S2 – Enrichment analyses of differentially expressed proteins (DEPs) in slow and rapid freezing groups (SF and RF, respectively). For each group, Gene Ontology and KEGG pathway analyses were performed to identify significant terms associated with the DEPs. Terms blue highlighted were identified in both freezing groups. BP, Biological Process; CC, Cellular compartment; MF, Molecular Function.
Freezing Group	Category	GO/KEGG ID	GO/KEGG Term	Term p-value corrected with Bonferroni step down	Cluster Specifity	Nr. Increased Genes	Nr. Decreased Genes	Increased Genes	Decreased Genes
SF	BP	GO:0006614	SRP-dependent cotranslational protein targeting to membrane	4.40053e-08	Decreased Proteins	2	9	SEC63, SSR3	RPL10A, RPL27, RPL30, RPLP1, RPS12, RPS13, RPS19, RPS27, RPS28
SF	BP	GO:0006613	cotranslational protein targeting to membrane	6.36059e-08	Decreased Proteins	2	9	SEC63, SSR3	RPL10A, RPL27, RPL30, RPLP1, RPS12, RPS13, RPS19, RPS27, RPS28
SF	BP	GO:0045047	protein targeting to ER	1.56225e-07	Decreased Proteins	2	9	SEC63, SSR3	RPL10A, RPL27, RPL30, RPLP1, RPS12, RPS13, RPS19, RPS27, RPS28
SF	BP	GO:0072599	establishment of protein localization to endoplasmic reticulum	2.14094e-07	Decreased Proteins	0	10		PPP2R1A, RPL10A, RPL27, RPL30, RPLP1, RPS12, RPS13, RPS19, RPS27, RPS28
SF	BP	GO:0006612	protein targeting to membrane	1.11763e-06	Decreased Proteins	2	11	SEC63, SSR3	MFF, NACA, RPL10A, RPL27, RPL30, RPLP1, RPS12, RPS13, RPS19, RPS27, RPS28
SF	BP	GO:0070972	protein localization to endoplasmic reticulum	1.56537e-06	Decreased Proteins	0	10		PPP2R1A, RPL10A, RPL27, RPL30, RPLP1, RPS12, RPS13, RPS19, RPS27, RPS28
SF	BP	GO:0000184	nuclear-transcribed mRNA catabolic process, nonsense-mediated decay	3.71084e-06	Decreased Proteins	1	9	TARDBP	RPL10A, RPL27, RPL30, RPLP1, RPS12, RPS13, RPS19, RPS27, RPS28
SF	BP	GO:0019083	viral transcription	0.000121921	Decreased Proteins	2	9	SEC63, SSR3	RPL10A, RPL27, RPL30, RPLP1, RPS12, RPS13, RPS19, RPS27, RPS28
SF	BP	GO:0019080	viral gene expression	0.000259331	Decreased Proteins	2	9	SEC63, SSR3	RPL10A, RPL27, RPL30, RPLP1, RPS12, RPS13, RPS19, RPS27, RPS28
SF	BP	GO:0000956	nuclear-transcribed mRNA catabolic process	0.000373874	Decreased Proteins	1	9	TARDBP	RPL10A, RPL27, RPL30, RPLP1, RPS12, RPS13, RPS19, RPS27, RPS28
SF	BP	GO:0002478	antigen processing and presentation of exogenous peptide antigen	0.000586303	Decreased Proteins	1	8	AP2S1	ACTR1A, CAPZA1, CLTA, CTSF, DCTN2, HLA-B, PSMD4, PSMF1
SF	BP	GO:0019884	antigen processing and presentation of exogenous antigen	0.000814647	Decreased Proteins	1	8	AP2S1	ACTR1A, CAPZA1, CLTA, CTSF, DCTN2, HLA-B, PSMD4, PSMF1
SF	BP	GO:0006413	translational initiation	0.00119431	Decreased Proteins	0	9		RPL10A, RPL27, RPL30, RPLP1, RPS12, RPS13, RPS19, RPS27, RPS28
SF	BP	GO:0019886	antigen processing and presentation of exogenous peptide antigen via MHC class II	0.00426185	Decreased Proteins	1	5	AP2S1	ACTR1A, CAPZA1, CLTA, CTSF, DCTN2
SF	BP	GO:0002504	antigen processing and presentation of peptide or polysaccharide antigen via MHC class II	0.00497534	Decreased Proteins	1	5	AP2S1	ACTR1A, CAPZA1, CLTA, CTSF, DCTN2
SF	BP	GO:0002495	antigen processing and presentation of peptide antigen via MHC class II	0.00499119	Decreased Proteins	1	5	AP2S1	ACTR1A, CAPZA1, CLTA, CTSF, DCTN2
SF	BP	GO:0008242	omega peptidase activity	0.00604576	Decreased Proteins	0	3		APEH, GGH, UCHL1
SF	BP	GO:0000028	ribosomal small subunit assembly	0.0124982	Decreased Proteins	0	3		RPS19, RPS27, RPS28
SF	BP	GO:0042274	ribosomal small subunit biogenesis	0.0240067	Decreased Proteins	0	3		RPS19, RPS27, RPS28
SF	BP	GO:0046128	purine ribonucleoside metabolic process	0.0418342	Decreased Proteins	1	3	NME5	AHCY, GMPR2, NME1
SF	BP	GO:0046824	positive regulation of nucleocytoplasmic transport	0.0447059	Increased Proteins	3	0	CAMK1, PRKD1, TARDBP
SF	BP	GO:0042278	purine nucleoside metabolic process	0.0454663	Decreased Proteins	1	3	NME5	AHCY, GMPR2, NME1
SF	BP	GO:1903051	negative regulation of proteolysis involved in cellular protein catabolic process	0.0488169	Decreased Proteins	0	4		BAG6, PSMF1, QRICH2, SVIP
SF	CC	GO:0005775	vacuolar lumen	1.09088e-06	Decreased Proteins	1	11	GPC6	AGA, ARSA, CPPED1, CTSF, FABP5, GDI2, GGH, GNS, NPC2, SPACA7, VAT1
SF	CC	GO:0005766	primary lysosome	2.28743e-06	Decreased Proteins	1	10	SURF4	AGA, ARSA, CPPED1, FABP5, GDI2, GGH, GNS, NPC2, TOM1, VAT1
SF	CC	GO:0042582	azurophil granule	2.28743e-06	Decreased Proteins	1	10	SURF4	AGA, ARSA, CPPED1, FABP5, GDI2, GGH, GNS, NPC2, TOM1, VAT1
SF	CC	GO:0035578	azurophil granule lumen	2.38201e-06	Decreased Proteins	0	9		AGA, ARSA, CPPED1, FABP5, GDI2, GGH, GNS, NPC2, VAT1
SF	CC	GO:0022626	cytosolic ribosome	6.09616e-06	Decreased Proteins	0	9		RPL10A, RPL27, RPL30, RPLP1, RPS12, RPS13, RPS19, RPS27, RPS28
SF	CC	GO:0044391	ribosomal subunit	0.000397445	Decreased Proteins	0	9		RPL10A, RPL27, RPL30, RPLP1, RPS12, RPS13, RPS19, RPS27, RPS28
SF	CC	GO:0022627	cytosolic small ribosomal subunit	0.000656274	Decreased Proteins	0	5		RPS12, RPS13, RPS19, RPS27, RPS28
SF	CC	GO:0043202	lysosomal lumen	0.00224801	Decreased Proteins	1	5	GPC6	ARSA, CTSF, GNS, NPC2, SPACA7
SF	CC	GO:0015935	small ribosomal subunit	0.00404117	Decreased Proteins	0	5		RPS12, RPS13, RPS19, RPS27, RPS28
SF	CC	GO:0042788	polysomal ribosome	0.00425638	Decreased Proteins	0	3		RPL10A, RPL30, RPS28
SF	CC	GO:0001669	acrosomal vesicle	0.00595091	Decreased Proteins	0	5		ACR, ACRBP, ARSA, SPACA7, SPAG9
SF	CC	GO:1905369	endopeptidase complex	0.00629567	Decreased Proteins	0	4		PSMD4, PSMF1, RAD23A, RAD23B
SF	CC	GO:0008287	protein serine/threonine phosphatase complex	0.00647932	Decreased Proteins	1	3	PPP2R5D	PPP2R1A, PPP4C, PTPA
SF	CC	GO:1903293	phosphatase complex	0.00647932	Decreased Proteins	1	3	PPP2R5D	PPP2R1A, PPP4C, PTPA
SF	CC	GO:1905368	peptidase complex	0.00694085	Decreased Proteins	1	4	GLMN	PSMD4, PSMF1, RAD23A, RAD23B
SF	CC	GO:0000502	proteasome complex	0.00793539	Decreased Proteins	0	4		PSMD4, PSMF1, RAD23A, RAD23B
SF	CC	GO:0022625	cytosolic large ribosomal subunit	0.00832915	Decreased Proteins	0	4		RPL10A, RPL27, RPL30, RPLP1
SF	MF	GO:0003697	single-stranded DNA binding	0.00541316	Decreased Proteins	0	6		HNRNPA1, NME1, RAD23A, RAD23B, SAMHD1, TSN
SF	MF	GO:0008242	omega peptidase activity	0.00303328	Decreased Proteins	0	3		APEH, GGH, UCHL1
SF	MF	GO:0032182	ubiquitin-like protein binding	0.0276666	Decreased Proteins	0	4		NSFL1C, RAD23A, RAD23B, UCHL1
SF	MF	GO:0043130	ubiquitin binding	0.0222694	Decreased Proteins	0	4		NSFL1C, RAD23A, RAD23B, UCHL1
SF	MF	GO:0070628	proteasome binding	0.000100029	Decreased Proteins	0	4		BAG6, PSMF1, RAD23A, RAD23B
SF	MF	GO:0031593	polyubiquitin modification-dependent protein binding	0.00601654	Decreased Proteins	0	4		BAG6, PSMD4, RAD23A, RAD23B
SF	MF	GO:0016859	cis-trans isomerase activity	0.0208862	Decreased Proteins	0	3		FKBP1A, FKBP3, PTPA
SF	MF	GO:0003755	peptidyl-prolyl cis-trans isomerase activity	0.031809	Decreased Proteins	0	3		FKBP1A, FKBP3, PTPA
SF	MF	GO:0032515	negative regulation of phosphoprotein phosphatase activity	0.0188312	Decreased Proteins	0	3		FKBP1A, PPP1R2, PTPA
SF	KEGG	KEGG:03010	Ribosome	0	Decreased Proteins	0	9		RPL10A, RPL27, RPL30, RPLP1, RPS12, RPS13, RPS19, RPS27, RPS28
SF	KEGG	KEGG:04142	Lysosome	0	Decreased Proteins	0	7		AGA, ARSA, CLTA, CTSF, GNS, NAGA, NPC2
SF	KEGG	KEGG:00640	Propanoate metabolism	0	Increased Proteins	3	1	ALDH6A1, MMUT, PCCB	LDHB
SF	KEGG	KEGG:00270	Cysteine and methionine metabolism	0.01	Decreased Proteins	0	4		AHCY, GSS, LDHB, MDH1
SF	KEGG	KEGG:00280	Valine, leucine and isoleucine degradation	0.02	Increased Proteins	3	0	ALDH6A1, MMUT, PCCB
SF	KEGG	KEGG:00010	Glycolysis / Gluconeogenesis	0.03	Decreased Proteins	1	3	ADH5	GPI, LDHB, PGAM1
SF	KEGG	KEGG:03420	Nucleotide excision repair	0.03	Decreased Proteins	0	3		RAD23A, RAD23B, RBX1
SF	KEGG	KEGG:00620	Pyruvate metabolism	0.03	Decreased Proteins	0	3		ACYP1, LDHB, MDH1
RF	BP	GO:0043312	neutrophil degranulation	1.46992e-21	Decreased Proteins	11	55	ACP3, ANPEP, CLU, DSP, FTH1, KRT1, OLFM4, PSMD3, RAB3D, S100A9, SLPI	ACLY, AGA, AP1M1, AP2A2, ARSA, AZU1, CAND1, CAP1, CCT2, CCT8, CD177, CTSD, CTSG, CYB5R3, DDOST, DPP7, DYNLT1, EEF2, FABP5, FUCA1, GDI2, GGH, GNPDA1, GPI, HEBP2, HSP90AA1, HSPA1A, HSPA8, HUWE1, IDH1, LCN2, LYZ, MPO, PA2G4, PGAM1, PRCP, PRDX4, PRKCSH, PSMA2, PSMA5, PSMB1, PSMB7, PSMC2, PSMC3, PSMD1, PSMD12, PSMD2, PSMD7, RAB4B, RAB7A, SERPINB6, STOM, TICAM2, VAT1, VCP
RF	BP	GO:0045055	regulated exocytosis	5.89334e-16	Decreased Proteins	13	63	ACP3, ALB, ANPEP, CLU, DSP, FTH1, KRT1, MYH9, OLFM4, PSMD3, RAB3D, S100A9, SLPI	ACLY, AGA, AP1M1, AP2A2, ARF1, ARSA, AZU1, CALM1, CAND1, CAP1, CCT2, CCT8, CD177, CHORDC1, CTSD, CTSG, CYB5R3, DDOST, DPP7, DYNLT1, EEF2, FABP5, FN1, FUCA1, GDI2, GGH, GNPDA1, GPI, GSK3B, HEBP2, HSP90AA1, HSPA1A, HSPA8, HUWE1, IDH1, LCN2, LGALS3BP, LYZ, MANF, MPO, PA2G4, PGAM1, PRCP, PRDX4, PRKCSH, PSMA2, PSMA5, PSMB1, PSMB7, PSMC2, PSMC3, PSMD1, PSMD12, PSMD2, PSMD7, RAB4B, RAB7A, SERPINB6, SOD1…
RF	BP	GO:0010499	proteasomal ubiquitin-independent protein catabolic process	1.3389e-14	Decreased Proteins	0	14		PSMA1, PSMA2, PSMA3, PSMA4, PSMA5, PSMA8, PSMB1, PSMB2, PSMB3, PSMB4, PSMB5, PSMB6, PSMB7, PSME4
RF	BP	GO:0031145	anaphase-promoting complex-dependent catabolic process	2.33786e-14	Decreased Proteins	1	22	PSMD3	CUL3, PSMA1, PSMA2, PSMA3, PSMA4, PSMA5, PSMA8, PSMB1, PSMB2, PSMB3, PSMB4, PSMB5, PSMB6, PSMB7, PSMC1, PSMC2, PSMC3, PSMD1, PSMD12, PSMD2, PSMD7, PSME4
RF	BP	GO:0010389	regulation of G2/M transition of mitotic cell cycle	2.86242e-14	Decreased Proteins	5	29	ALMS1, CEP135, PSMD3, VPS4B, YWHAE	ACTR1A, DCTN1, FHL1, HSP90AA1, HSPA2, NAE1, PRKACA, PSMA1, PSMA2, PSMA3, PSMA4, PSMA5, PSMA8, PSMB1, PSMB2, PSMB3, PSMB4, PSMB5, PSMB6, PSMB7, PSMC1, PSMC2, PSMC3, PSMD1, PSMD12, PSMD2, PSMD7, PSME4, SSNA1
RF	BP	GO:1901532	regulation of hematopoietic progenitor cell differentiation	2.09006e-13	Decreased Proteins	1	22	PSMD3	GATD3A, PSMA1, PSMA2, PSMA3, PSMA4, PSMA5, PSMA8, PSMB1, PSMB2, PSMB3, PSMB4, PSMB5, PSMB6, PSMB7, PSMC1, PSMC2, PSMC3, PSMD1, PSMD12, PSMD2, PSMD7, PSME4
RF	BP	GO:0060218	hematopoietic stem cell differentiation	2.09006e-13	Decreased Proteins	1	22	PSMD3	ACE, PSMA1, PSMA2, PSMA3, PSMA4, PSMA5, PSMA8, PSMB1, PSMB2, PSMB3, PSMB4, PSMB5, PSMB6, PSMB7, PSMC1, PSMC2, PSMC3, PSMD1, PSMD12, PSMD2, PSMD7, PSME4
RF	BP	GO:0004298	threonine-type endopeptidase activity	3.02223e-13	Decreased Proteins	0	13		PSMA1, PSMA2, PSMA3, PSMA4, PSMA5, PSMA8, PSMB1, PSMB2, PSMB3, PSMB4, PSMB5, PSMB6, PSMB7
RF	BP	GO:0061418	regulation of transcription from RNA polymerase II promoter in response to hypoxia	3.04742e-13	Decreased Proteins	1	21	PSMD3	PSMA1, PSMA2, PSMA3, PSMA4, PSMA5, PSMA8, PSMB1, PSMB2, PSMB3, PSMB4, PSMB5, PSMB6, PSMB7, PSMC1, PSMC2, PSMC3, PSMD1, PSMD12, PSMD2, PSMD7, PSME4
RF	BP	GO:0060071	Wnt signaling pathway, planar cell polarity pathway	4.9242e-13	Decreased Proteins	2	23	GPC4, PSMD3	AP2A2, CLTC, PSMA1, PSMA2, PSMA3, PSMA4, PSMA5, PSMA8, PSMB1, PSMB2, PSMB3, PSMB4, PSMB5, PSMB6, PSMB7, PSMC1, PSMC2, PSMC3, PSMD1, PSMD12, PSMD2, PSMD7, PSME4
RF	BP	GO:0009117	nucleotide metabolic process	2.06063e-12	Decreased Proteins	19	36	ACP3, ATP5F1B, ATP5F1D, ATP5MG, ATP5PD, ATP5PF, ATP5PO, COX5B, CYC1, DLAT, DLST, NCOR1, NUP188, NUP93, PDHB, RAE1, RAN, REXO2, SORD	ACLY, ACSBG2, ATIC, ATP5F1A, BPNT1, DBI, EIF6, ENO1, FBP1, GAPDH, GARS1, GART, GNPDA1, GPI, HPRT1, KARS1, LDHA, LDHC, MVD, NAMPT, NAXD, NAXE, NME7, NUP54, NUP62, PAICS, PARK7, PFKP, PGAM1, PGAM2, PGK2, PKLR, SHMT1, SULT2B1, TPST1, VCP
RF	BP	GO:0035036	sperm-egg recognition	2.27922e-12	Decreased Proteins	2	16	SPA17, VDAC2	ACR, ARSA, CCT2, CCT3, CCT4, CCT5, CCT7, CCT8, HSPA1L, PRSS37, SPACA3, SPESP1, TCP1, TEX101, ZPBP, ZPBP2
RF	BP	GO:0043618	regulation of transcription from RNA polymerase II promoter in response to stress	2.53265e-12	Decreased Proteins	1	24	PSMD3	DNAJB1, HSPA1A, HSPA5, PSMA1, PSMA2, PSMA3, PSMA4, PSMA5, PSMA8, PSMB1, PSMB2, PSMB3, PSMB4, PSMB5, PSMB6, PSMB7, PSMC1, PSMC2, PSMC3, PSMD1, PSMD12, PSMD2, PSMD7, PSME4
RF	BP	GO:0007339	binding of sperm to zona pellucida	3.19031e-12	Decreased Proteins	2	14	SPA17, VDAC2	ACR, ARSA, CCT2, CCT3, CCT4, CCT5, CCT7, CCT8, HSPA1L, PRSS37, TCP1, TEX101, ZPBP, ZPBP2
RF	BP	GO:0031146	SCF-dependent proteasomal ubiquitin-dependent protein catabolic process	6.14524e-12	Decreased Proteins	1	21	PSMD3	PSMA1, PSMA2, PSMA3, PSMA4, PSMA5, PSMA8, PSMB1, PSMB2, PSMB3, PSMB4, PSMB5, PSMB6, PSMB7, PSMC1, PSMC2, PSMC3, PSMD1, PSMD12, PSMD2, PSMD7, PSME4
RF	BP	GO:0002223	stimulatory C-type lectin receptor signaling pathway	8.51628e-12	Decreased Proteins	1	23	PSMD3	PRKACA, PSMA1, PSMA2, PSMA3, PSMA4, PSMA5, PSMA8, PSMB1, PSMB2, PSMB3, PSMB4, PSMB5, PSMB6, PSMB7, PSMC1, PSMC2, PSMC3, PSMD1, PSMD12, PSMD2, PSMD7, PSME4, RAF1
RF	BP	GO:0035567	non-canonical Wnt signaling pathway	1.09635e-11	Decreased Proteins	2	25	GPC4, PSMD3	AP2A2, CALM1, CLTC, GPI, PSMA1, PSMA2, PSMA3, PSMA4, PSMA5, PSMA8, PSMB1, PSMB2, PSMB3, PSMB4, PSMB5, PSMB6, PSMB7, PSMC1, PSMC2, PSMC3, PSMD1, PSMD12, PSMD2, PSMD7, PSME4
RF	BP	GO:0043488	regulation of mRNA stability	2.04381e-11	Decreased Proteins	1	28	PSMD3	CARHSP1, HNRNPC, HNRNPD, HSPA1A, HSPA8, PABPC1, PSMA1, PSMA2, PSMA3, PSMA4, PSMA5, PSMA8, PSMB1, PSMB2, PSMB3, PSMB4, PSMB5, PSMB6, PSMB7, PSMC1, PSMC2, PSMC3, PSMD1, PSMD12, PSMD2, PSMD7, PSME4, YBX1
RF	BP	GO:0006402	mRNA catabolic process	2.64372e-11	Decreased Proteins	3	39	PSMD3, RPLP2, RPS3A	CARHSP1, ETF1, HNRNPC, HNRNPD, HSPA1A, HSPA8, PABPC1, PSMA1, PSMA2, PSMA3, PSMA4, PSMA5, PSMA8, PSMB1, PSMB2, PSMB3, PSMB4, PSMB5, PSMB6, PSMB7, PSMC1, PSMC2, PSMC3, PSMD1, PSMD12, PSMD2, PSMD7, PSME4, RPL14, RPL22, RPL4, RPLP0, RPLP1, RPS15A, RPS19, RPS28, RPS4Y1, UPF2, YBX1
RF	BP	GO:0070011	peptidase activity, acting on L-amino acid peptides	1.10493e-10	Decreased Proteins	16	59	ADAMTS1, ANPEP, CPE, DNAJB6, KLK3, PGC, REXO2, S100A9, SLPI, SORD, SPINT3, UQCRC2, USP14, VDAC2, WFDC8, YWHAE	ACE, ACR, AIFM1, AZU1, BLMH, BPNT1, CAPN11, CAST, CPVL, CTSD, CTSF, CTSG, CTSL, CYCS, DNPEP, DPEP3, DPP7, GAPDH, GGH, GNPDA1, GPI, HIP1, HNRNPC, KARS1, KLK2, METAP2, NRDC, PARK7, PDIA3, PEBP1, PRCP, PREP, PRSS37, PRSS54, PSMA1, PSMA2, PSMA3, PSMA4, PSMA5, PSMA8, PSMB1, PSMB2, PSMB3, PSMB4, PSMB5, PSMB6, PSMB7, RACK1, RAF1, SEMG1, SERPINB6, SERPINC1, SHMT1, TPP2, TRAF2, UCHL1, USP4, USP7, VCP
RF	BP	GO:0090263	positive regulation of canonical Wnt signaling pathway	2.29981e-10	Decreased Proteins	1	24	PSMD3	CSNK1G3, PSMA1, PSMA2, PSMA3, PSMA4, PSMA5, PSMA8, PSMB1, PSMB2, PSMB3, PSMB4, PSMB5, PSMB6, PSMB7, PSMC1, PSMC2, PSMC3, PSMD1, PSMD12, PSMD2, PSMD7, PSME4, RUVBL1, VCP
RF	BP	GO:0016579	protein deubiquitination	3.00069e-10	Decreased Proteins	2	33	PSMD3, USP14	ACTL6A, AKR1B1, GARS1, PARK7, PSMA1, PSMA2, PSMA3, PSMA4, PSMA5, PSMA8, PSMB1, PSMB2, PSMB3, PSMB4, PSMB5, PSMB6, PSMB7, PSMC1, PSMC2, PSMC3, PSMD1, PSMD12, PSMD2, PSMD7, PSME4, RAD23B, RUVBL1, SHMT1, TRAF2, UCHL1, USP4, USP7, VCP
RF	BP	GO:0090090	negative regulation of canonical Wnt signaling pathway	3.34476e-10	Decreased Proteins	1	27	PSMD3	CSNK1A1, CUL3, GSK3A, GSK3B, PSMA1, PSMA2, PSMA3, PSMA4, PSMA5, PSMA8, PSMB1, PSMB2, PSMB3, PSMB4, PSMB5, PSMB6, PSMB7, PSMC1, PSMC2, PSMC3, PSMD1, PSMD12, PSMD2, PSMD7, PSME4, RUVBL2, STK3
RF	BP	GO:1904874	positive regulation of telomerase RNA localization to Cajal body	5.38905e-10	Decreased Proteins	0	10		CCT2, CCT3, CCT4, CCT5, CCT6A, CCT7, CCT8, RUVBL1, RUVBL2, TCP1
RF	BP	GO:0030178	negative regulation of Wnt signaling pathway	7.67465e-10	Decreased Proteins	1	29	PSMD3	CSNK1A1, CUL3, GPI, GSK3A, GSK3B, PSMA1, PSMA2, PSMA3, PSMA4, PSMA5, PSMA8, PSMB1, PSMB2, PSMB3, PSMB4, PSMB5, PSMB6, PSMB7, PSMC1, PSMC2, PSMC3, PSMD1, PSMD12, PSMD2, PSMD7, PSME4, RACK1, RUVBL2, STK3
RF	BP	GO:0043161	proteasome-mediated ubiquitin-dependent protein catabolic process	1.36072e-09	Decreased Proteins	4	38	CLU, PSMD3, TRIM25, USP14	BBS7, CSNK1A1, CUL3, ECPAS, FAF1, GSK3A, GSK3B, HSP90B1, HSPA1A, HSPA5, HSPBP1, PARK7, PSMA1, PSMA2, PSMA3, PSMA4, PSMA5, PSMA8, PSMB1, PSMB2, PSMB3, PSMB4, PSMB5, PSMB6, PSMB7, PSMC1, PSMC2, PSMC3, PSMD1, PSMD12, PSMD2, PSMD7, PSME4, RACK1, RAD23B, UCHL1, USP7, VCP
RF	BP	GO:0004175	endopeptidase activity	1.37187e-09	Decreased Proteins	14	50	ADAMTS1, DNAJB6, KLK3, PGC, REXO2, S100A9, SLPI, SORD, SPINT3, UQCRC2, USP14, VDAC2, WFDC8, YWHAE	ACE, ACR, AIFM1, AZU1, BLMH, BPNT1, CAPN11, CAST, CTSD, CTSF, CTSG, CTSL, CYCS, DNPEP, GAPDH, GNPDA1, GPI, HIP1, HNRNPC, KLK2, NRDC, PARK7, PDIA3, PEBP1, PREP, PRSS37, PRSS54, PSMA1, PSMA2, PSMA3, PSMA4, PSMA5, PSMA8, PSMB1, PSMB2, PSMB3, PSMB4, PSMB5, PSMB6, PSMB7, RACK1, RAF1, SEMG1, SERPINB6, SERPINC1, TPP2, TRAF2, UCHL1, USP7, VCP
RF	BP	GO:1904851	positive regulation of establishment of protein localization to telomere	4.20606e-09	Decreased Proteins	0	8		CCT2, CCT3, CCT4, CCT5, CCT6A, CCT7, CCT8, TCP1
RF	BP	GO:0010498	proteasomal protein catabolic process	6.01475e-09	Decreased Proteins	4	40	CLU, PSMD3, TRIM25, USP14	BBS7, CSNK1A1, CUL3, ECPAS, FAF1, GSK3A, GSK3B, HSP90B1, HSPA1A, HSPA5, HSPBP1, PARK7, PRKACA, PSMA1, PSMA2, PSMA3, PSMA4, PSMA5, PSMA8, PSMB1, PSMB2, PSMB3, PSMB4, PSMB5, PSMB6, PSMB7, PSMC1, PSMC2, PSMC3, PSMD1, PSMD12, PSMD2, PSMD7, PSME4, RACK1, RAD23B, SDF2L1, UCHL1, USP7, VCP
RF	BP	GO:1904871	positive regulation of protein localization to Cajal body	1.4849e-08	Decreased Proteins	0	8		CCT2, CCT3, CCT4, CCT5, CCT6A, CCT7, CCT8, TCP1
RF	BP	GO:0051603	proteolysis involved in cellular protein catabolic process	1.73499e-08	Decreased Proteins	7	49	CHMP4B, CLU, PSMD3, RNF133, TRIM25, USP14, VPS4B	ACR, BBS7, CPVL, CSNK1A1, CTSF, CTSL, CUL3, ECPAS, FAF1, GSK3A, GSK3B, HSP90B1, HSPA1A, HSPA5, HSPBP1, HUWE1, NRDC, PARK7, PRKACA, PSMA1, PSMA2, PSMA3, PSMA4, PSMA5, PSMA8, PSMB1, PSMB2, PSMB3, PSMB4, PSMB5, PSMB6, PSMB7, PSMC1, PSMC2, PSMC3, PSMD1, PSMD12, PSMD2, PSMD7, PSME4, RACK1, RAD23B, SDF2L1, UBA1, UBA6, UCHL1, USP4, USP7, VCP
RF	BP	GO:0002244	hematopoietic progenitor cell differentiation	2.80839e-08	Decreased Proteins	1	24	PSMD3	ACE, EEF2, GATD3A, PSMA1, PSMA2, PSMA3, PSMA4, PSMA5, PSMA8, PSMB1, PSMB2, PSMB3, PSMB4, PSMB5, PSMB6, PSMB7, PSMC1, PSMC2, PSMC3, PSMD1, PSMD12, PSMD2, PSMD7, PSME4
RF	BP	GO:0006412	translation	3.00041e-08	Decreased Proteins	4	48	NIBAN1, RPLP2, RPS3A, SEPSECS	ACO1, AIMP1, CALR, CARS1, DHPS, EEF1G, EEF2, EIF2B5, EIF2D, EIF3A, EIF3B, EIF3D, EIF6, EPRS1, ETF1, FARSA, FARSB, GAPDH, GARS1, HNRNPD, HNRNPL, IARS1, KARS1, MRPS36, NCL, PA2G4, PABPC1, PRKCSH, QARS1, RACK1, RARS1, RPL14, RPL22, RPL4, RPLP0, RPLP1, RPS15A, RPS19, RPS28, RPS4Y1, SHMT1, STK3, STK39, TBCE, TGFBRAP1, VARS1, WARS1, YBX1
RF	BP	GO:1904867	protein localization to Cajal body	4.27009e-08	Decreased Proteins	0	8		CCT2, CCT3, CCT4, CCT5, CCT6A, CCT7, CCT8, TCP1
RF	BP	GO:1901990	regulation of mitotic cell cycle phase transition	1.68317e-07	Decreased Proteins	8	30	ADAMTS1, ALMS1, ANXA1, CEP135, PSMD3, REXO2, VPS4B, YWHAE	ACTR1A, CUL3, DCTN1, FHL1, HSP90AA1, HSPA2, NAE1, PRKACA, PSMA1, PSMA2, PSMA3, PSMA4, PSMA5, PSMA8, PSMB1, PSMB2, PSMB3, PSMB4, PSMB5, PSMB6, PSMB7, PSMC1, PSMC2, PSMC3, PSMD1, PSMD12, PSMD2, PSMD7, PSME4, SSNA1
RF	BP	GO:0060828	regulation of canonical Wnt signaling pathway	1.70232e-07	Decreased Proteins	1	30	PSMD3	CSNK1A1, CSNK1G3, CUL3, GSK3A, GSK3B, PSMA1, PSMA2, PSMA3, PSMA4, PSMA5, PSMA8, PSMB1, PSMB2, PSMB3, PSMB4, PSMB5, PSMB6, PSMB7, PSMC1, PSMC2, PSMC3, PSMD1, PSMD12, PSMD2, PSMD7, PSME4, RUVBL1, RUVBL2, STK3, VCP
RF	BP	GO:0006511	ubiquitin-dependent protein catabolic process	5.91223e-07	Decreased Proteins	6	42	CLU, PSMD3, RNF133, TRIM25, USP14, VPS4B	BBS7, CSNK1A1, CUL3, ECPAS, FAF1, GSK3A, GSK3B, HSP90B1, HSPA1A, HSPA5, HSPBP1, HUWE1, PARK7, PSMA1, PSMA2, PSMA3, PSMA4, PSMA5, PSMA8, PSMB1, PSMB2, PSMB3, PSMB4, PSMB5, PSMB6, PSMB7, PSMC1, PSMC2, PSMC3, PSMD1, PSMD12, PSMD2, PSMD7, PSME4, RACK1, RAD23B, UBA1, UBA6, UCHL1, USP4, USP7, VCP
RF	BP	GO:0038095	Fc-epsilon receptor signaling pathway	7.16456e-07	Decreased Proteins	1	22	PSMD3	CALM1, PSMA1, PSMA2, PSMA3, PSMA4, PSMA5, PSMA8, PSMB1, PSMB2, PSMB3, PSMB4, PSMB5, PSMB6, PSMB7, PSMC1, PSMC2, PSMC3, PSMD1, PSMD12, PSMD2, PSMD7, PSME4
RF	BP	GO:0006886	intracellular protein transport	1.06338e-06	Decreased Proteins	19	55	ARL4A, CHMP4B, CLU, DYNLL2, ECH1, EPHX2, IPO4, NUP188, NUP93, RAB3D, RAE1, RAN, REXO2, RPLP2, RPS3A, TOMM40, TTC21A, UQCRC2, YWHAE	AIFM1, AP1M1, AP2A2, ARF1, ARF6, CALR, CHORDC1, CLTC, CSE1L, DYNC2LI1, EIF2D, EIF6, ERP29, GDI1, GSK3A, GSK3B, HNRNPA2B1, HSP90AA1, HSP90B1, HSPA1L, HSPA4, HSPA5, HSPA8, HUWE1, IDH1, IPO5, KPNA2, KPNA3, NUP54, NUP62, NUTF2, PARK7, PRKACA, RAB2A, RAB4A, RAB4B, RAB7A, RAB8A, RPL14, RPL22, RPL4, RPLP0, RPLP1, RPS15A, RPS19, RPS28, RPS4Y1, SH3GLB1, SSNA1, STOM, TGFBRAP1, TICAM2, UPF2, VCP, VPS13A
RF	BP	GO:0006418	tRNA aminoacylation for protein translation	1.19815e-06	Decreased Proteins	0	12		AIMP1, CARS1, EPRS1, FARSA, FARSB, GARS1, IARS1, KARS1, QARS1, RARS1, VARS1, WARS1
RF	BP	GO:1903311	regulation of mRNA metabolic process	1.56501e-06	Decreased Proteins	1	31	PSMD3	CARHSP1, HNRNPA2B1, HNRNPC, HNRNPD, HNRNPL, HSPA1A, HSPA8, NCL, PABPC1, PSMA1, PSMA2, PSMA3, PSMA4, PSMA5, PSMA8, PSMB1, PSMB2, PSMB3, PSMB4, PSMB5, PSMB6, PSMB7, PSMC1, PSMC2, PSMC3, PSMD1, PSMD12, PSMD2, PSMD7, PSME4, YBX1
RF	BP	GO:2000027	regulation of animal organ morphogenesis	2.15616e-06	Decreased Proteins	3	25	GPC4, PSMD3, VDAC2	AKR1B1, AP2A2, CLTC, GATD3A, PSMA1, PSMA2, PSMA3, PSMA4, PSMA5, PSMA8, PSMB1, PSMB2, PSMB3, PSMB4, PSMB5, PSMB6, PSMB7, PSMC1, PSMC2, PSMC3, PSMD1, PSMD12, PSMD2, PSMD7, PSME4
RF	BP	GO:0006090	pyruvate metabolic process	2.34515e-06	Decreased Proteins	6	16	DLAT, NCOR1, NUP188, NUP93, PDHB, RAE1	EIF6, ENO1, FBP1, GAPDH, GNPDA1, GPI, LDHA, LDHB, LDHC, NUP54, NUP62, PFKP, PGAM1, PGAM2, PGK2, PKLR
RF	BP	GO:1901991	negative regulation of mitotic cell cycle phase transition	3.9193e-06	Decreased Proteins	2	23	PSMD3, REXO2	FHL1, NAE1, PSMA1, PSMA2, PSMA3, PSMA4, PSMA5, PSMA8, PSMB1, PSMB2, PSMB3, PSMB4, PSMB5, PSMB6, PSMB7, PSMC1, PSMC2, PSMC3, PSMD1, PSMD12, PSMD2, PSMD7, PSME4
RF	BP	GO:0030111	regulation of Wnt signaling pathway	5.54903e-06	Decreased Proteins	1	32	PSMD3	CSNK1A1, CSNK1G3, CUL3, GPI, GSK3A, GSK3B, PSMA1, PSMA2, PSMA3, PSMA4, PSMA5, PSMA8, PSMB1, PSMB2, PSMB3, PSMB4, PSMB5, PSMB6, PSMB7, PSMC1, PSMC2, PSMC3, PSMD1, PSMD12, PSMD2, PSMD7, PSME4, RACK1, RUVBL1, RUVBL2, STK3, VCP
RF	BP	GO:1901293	nucleoside phosphate biosynthetic process	5.82631e-06	Decreased Proteins	10	19	ATP5F1B, ATP5F1D, ATP5MG, ATP5PD, ATP5PF, ATP5PO, COX5B, CYC1, DLAT, PDHB	ACLY, ACSBG2, ATIC, ATP5F1A, ENO1, GARS1, GART, HPRT1, KARS1, LDHC, LHPP, NAMPT, NAXD, NAXE, NME7, PAICS, PKLR, SHMT1, VCP
RF	BP	GO:0060070	canonical Wnt signaling pathway	5.84001e-06	Decreased Proteins	1	30	PSMD3	CSNK1A1, CSNK1G3, CUL3, GSK3A, GSK3B, PSMA1, PSMA2, PSMA3, PSMA4, PSMA5, PSMA8, PSMB1, PSMB2, PSMB3, PSMB4, PSMB5, PSMB6, PSMB7, PSMC1, PSMC2, PSMC3, PSMD1, PSMD12, PSMD2, PSMD7, PSME4, RUVBL1, RUVBL2, STK3, VCP
RF	BP	GO:0006096	glycolytic process	8.36178e-06	Decreased Proteins	4	14	NCOR1, NUP188, NUP93, RAE1	EIF6, ENO1, FBP1, GAPDH, GNPDA1, GPI, LDHA, NUP54, NUP62, PFKP, PGAM1, PGAM2, PGK2, PKLR
RF	BP	GO:0006165	nucleoside diphosphate phosphorylation	1.45954e-05	Decreased Proteins	4	15	NCOR1, NUP188, NUP93, RAE1	EIF6, ENO1, FBP1, GAPDH, GNPDA1, GPI, LDHA, NME7, NUP54, NUP62, PFKP, PGAM1, PGAM2, PGK2, PKLR
RF	BP	GO:0050852	T cell receptor signaling pathway	1.96343e-05	Decreased Proteins	1	22	PSMD3	EIF2B5, PSMA1, PSMA2, PSMA3, PSMA4, PSMA5, PSMA8, PSMB1, PSMB2, PSMB3, PSMB4, PSMB5, PSMB6, PSMB7, PSMC1, PSMC2, PSMC3, PSMD1, PSMD12, PSMD2, PSMD7, PSME4
RF	BP	GO:0070199	establishment of protein localization to chromosome	2.05039e-05	Decreased Proteins	0	9		CCT2, CCT3, CCT4, CCT5, CCT6A, CCT7, CCT8, RUVBL2, TCP1
RF	BP	GO:0016055	Wnt signaling pathway	3.17698e-05	Decreased Proteins	4	35	CPE, GPC4, PSMD3, VRK3	AP2A2, CALM1, CLTC, CSNK1A1, CSNK1G3, CUL3, GPI, GSK3A, GSK3B, PSMA1, PSMA2, PSMA3, PSMA4, PSMA5, PSMA8, PSMB1, PSMB2, PSMB3, PSMB4, PSMB5, PSMB6, PSMB7, PSMC1, PSMC2, PSMC3, PSMD1, PSMD12, PSMD2, PSMD7, PSME4, RACK1, RUVBL1, RUVBL2, STK3, VCP
RF	BP	GO:0038093	Fc receptor signaling pathway	3.3987e-05	Decreased Proteins	1	24	PSMD3	ARPC2, CALM1, HSP90AA1, PSMA1, PSMA2, PSMA3, PSMA4, PSMA5, PSMA8, PSMB1, PSMB2, PSMB3, PSMB4, PSMB5, PSMB6, PSMB7, PSMC1, PSMC2, PSMC3, PSMD1, PSMD12, PSMD2, PSMD7, PSME4
RF	BP	GO:0009226	nucleotide-sugar biosynthetic process	4.22463e-05	Decreased Proteins	1	7	SLPI	AMDHD2, GFPT1, GNPDA1, GNPDA2, MPI, NAGK, NANS
RF	BP	GO:0006605	protein targeting	0.000118053	Decreased Proteins	9	25	CHMP4B, CLU, ECH1, EPHX2, RPLP2, RPS3A, TOMM40, UQCRC2, YWHAE	AIFM1, CHORDC1, GDI1, GSK3A, HSP90AA1, HSPA1L, HSPA4, HSPA5, HSPA8, HUWE1, IDH1, NUP54, RAB7A, RPL14, RPL22, RPL4, RPLP0, RPLP1, RPS15A, RPS19, RPS28, RPS4Y1, SH3GLB1, STOM, VPS13A
RF	BP	GO:0032446	protein modification by small protein conjugation	0.000175004	Decreased Proteins	7	49	NUP188, NUP93, PSMD3, RAE1, RNF133, SEPTIN4, TRIM25	ARRDC5, BLMH, CAND1, CHORDC1, CUL3, DCUN1D1, FKBP1A, GSK3A, HSP90AA1, HSPA1A, HSPA5, HSPBP1, HUWE1, KLHL10, NAE1, NUP54, NUP62, PARK7, PSMA1, PSMA2, PSMA3, PSMA4, PSMA5, PSMA8, PSMB1, PSMB2, PSMB3, PSMB4, PSMB5, PSMB6, PSMB7, PSMC1, PSMC2, PSMC3, PSMD1, PSMD12, PSMD2, PSMD7, PSME4, RACK1, TPP2, TRAF2, UBA1, UBA3, UBA6, UBE2M, USP4, USP7, VCP
RF	BP	GO:0000209	protein polyubiquitination	0.000224488	Decreased Proteins	1	26	PSMD3	BLMH, CUL3, HUWE1, PSMA1, PSMA2, PSMA3, PSMA4, PSMA5, PSMA8, PSMB1, PSMB2, PSMB3, PSMB4, PSMB5, PSMB6, PSMB7, PSMC1, PSMC2, PSMC3, PSMD1, PSMD12, PSMD2, PSMD7, PSME4, TPP2, TRAF2
RF	BP	GO:0070647	protein modification by small protein conjugation or removal	0.000271636	Decreased Proteins	8	56	NUP188, NUP93, PSMD3, RAE1, RNF133, SEPTIN4, TRIM25, USP14	ACTL6A, AKR1B1, ARRDC5, BLMH, CAND1, CHORDC1, CUL3, DCUN1D1, FKBP1A, GARS1, GSK3A, HSP90AA1, HSPA1A, HSPA5, HSPBP1, HUWE1, KLHL10, NAE1, NUP54, NUP62, PARK7, PSMA1, PSMA2, PSMA3, PSMA4, PSMA5, PSMA8, PSMB1, PSMB2, PSMB3, PSMB4, PSMB5, PSMB6, PSMB7, PSMC1, PSMC2, PSMC3, PSMD1, PSMD12, PSMD2, PSMD7, PSME4, RACK1, RAD23B, RUVBL1, SHMT1, TPP2, TRAF2, UBA1, UBA3, UBA6, UBE2M, UCHL1, USP4, USP7, VCP
RF	BP	GO:0045088	regulation of innate immune response	0.000337394	Decreased Proteins	1	25	PSMD3	PRKACA, PSMA1, PSMA2, PSMA3, PSMA4, PSMA5, PSMA8, PSMB1, PSMB2, PSMB3, PSMB4, PSMB5, PSMB6, PSMB7, PSMC1, PSMC2, PSMC3, PSMD1, PSMD12, PSMD2, PSMD7, PSME4, RAF1, RPS19, TKFC
RF	BP	GO:0016071	mRNA metabolic process	0.000407505	Decreased Proteins	3	48	PSMD3, RPLP2, RPS3A	CARHSP1, ETF1, HNRNPA2B1, HNRNPC, HNRNPD, HNRNPF, HNRNPH2, HNRNPL, HSPA1A, HSPA8, LSM8, NCL, PABPC1, PRKACA, PRMT5, PSMA1, PSMA2, PSMA3, PSMA4, PSMA5, PSMA8, PSMB1, PSMB2, PSMB3, PSMB4, PSMB5, PSMB6, PSMB7, PSMC1, PSMC2, PSMC3, PSMD1, PSMD12, PSMD2, PSMD7, PSME4, RPL14, RPL22, RPL4, RPLP0, RPLP1, RPS15A, RPS19, RPS28, RPS4Y1, UPF2, USP4, YBX1
RF	BP	GO:1900180	regulation of protein localization to nucleus	0.000408886	Decreased Proteins	1	15	RAN	CCT2, CCT3, CCT4, CCT5, CCT6A, CCT7, CCT8, CHORDC1, GSK3B, IPO5, NUP54, NUP62, NUTF2, PARK7, TCP1
RF	BP	GO:0032206	positive regulation of telomere maintenance	0.000590521	Decreased Proteins	0	10		CCT2, CCT3, CCT4, CCT5, CCT6A, CCT7, CCT8, HNRNPA2B1, HNRNPD, TCP1
RF	BP	GO:1900182	positive regulation of protein localization to nucleus	0.000867382	Decreased Proteins	1	11	RAN	CCT2, CCT3, CCT4, CCT5, CCT6A, CCT7, CCT8, IPO5, NUTF2, PARK7, TCP1
RF	BP	GO:0052547	regulation of peptidase activity	0.000944531	Decreased Proteins	10	23	DNAJB6, REXO2, S100A9, SLPI, SORD, SPINT3, USP14, VDAC2, WFDC8, YWHAE	AIFM1, CAST, CTSD, CYCS, DNPEP, FN1, GAPDH, GNPDA1, GPI, HIP1, KARS1, NRDC, PARK7, PEBP1, PSMA3, PSME4, RACK1, RAF1, SEMG1, SERPINB6, SERPINC1, TRAF2, VCP
RF	BP	GO:0032204	regulation of telomere maintenance	0.00140758	Decreased Proteins	0	12		CCT2, CCT3, CCT4, CCT5, CCT6A, CCT7, CCT8, HNRNPA2B1, HNRNPC, HNRNPD, TCP1, USP7
RF	BP	GO:0006048	UDP-N-acetylglucosamine biosynthetic process	0.001431	Decreased Proteins	0	5		AMDHD2, GFPT1, GNPDA1, GNPDA2, NAGK
RF	BP	GO:0004197	cysteine-type endopeptidase activity	0.0017841	Decreased Proteins	7	20	DNAJB6, REXO2, S100A9, SORD, USP14, VDAC2, YWHAE	AIFM1, BLMH, CAPN11, CAST, CTSD, CTSF, CTSL, CYCS, DNPEP, GNPDA1, GPI, HIP1, PARK7, PDIA3, RACK1, RAF1, TRAF2, UCHL1, USP7, VCP
RF	BP	GO:0006611	protein export from nucleus	0.00193187	Decreased Proteins	6	12	NUP188, NUP93, RAE1, RAN, REXO2, YWHAE	CALR, CHORDC1, CSE1L, EIF6, GSK3B, HNRNPA2B1, NUP54, NUP62, NUTF2, PARK7, PRKACA, UPF2
RF	BP	GO:0061621	canonical glycolysis	0.0022168	Decreased Proteins	0	8		ENO1, GAPDH, GNPDA1, GPI, PFKP, PGAM1, PGAM2, PKLR
RF	BP	GO:0016567	protein ubiquitination	0.00227497	Decreased Proteins	4	45	PSMD3, RNF133, SEPTIN4, TRIM25	ARRDC5, BLMH, CAND1, CHORDC1, CUL3, DCUN1D1, FKBP1A, GSK3A, HSP90AA1, HSPA1A, HSPA5, HSPBP1, HUWE1, KLHL10, PARK7, PSMA1, PSMA2, PSMA3, PSMA4, PSMA5, PSMA8, PSMB1, PSMB2, PSMB3, PSMB4, PSMB5, PSMB6, PSMB7, PSMC1, PSMC2, PSMC3, PSMD1, PSMD12, PSMD2, PSMD7, PSME4, RACK1, TPP2, TRAF2, UBA1, UBA6, UBE2M, USP4, USP7, VCP
RF	BP	GO:0004177	aminopeptidase activity	0.00269184	Decreased Proteins	1	8	ANPEP	ACE, BLMH, DNPEP, DPEP3, DPP7, METAP2, PRCP, TPP2
RF	BP	GO:0008238	exopeptidase activity	0.00271347	Decreased Proteins	2	12	ANPEP, CPE	ACE, BLMH, CPVL, DNPEP, DPEP3, DPP7, GGH, METAP2, PRCP, PREP, TPP2, UCHL1
RF	BP	GO:0052548	regulation of endopeptidase activity	0.00376612	Decreased Proteins	10	20	DNAJB6, REXO2, S100A9, SLPI, SORD, SPINT3, USP14, VDAC2, WFDC8, YWHAE	AIFM1, CAST, CTSD, CYCS, DNPEP, GAPDH, GNPDA1, GPI, HIP1, NRDC, PARK7, PEBP1, PSMA3, RACK1, RAF1, SEMG1, SERPINB6, SERPINC1, TRAF2, VCP
RF	BP	GO:0000184	nuclear-transcribed mRNA catabolic process, nonsense-mediated decay	0.00381829	Decreased Proteins	2	12	RPLP2, RPS3A	ETF1, PABPC1, RPL14, RPL22, RPL4, RPLP0, RPLP1, RPS15A, RPS19, RPS28, RPS4Y1, UPF2
RF	BP	GO:1904356	regulation of telomere maintenance via telomere lengthening	0.00389547	Decreased Proteins	0	10		CCT2, CCT3, CCT4, CCT5, CCT6A, CCT7, CCT8, HNRNPA2B1, HNRNPC, TCP1
RF	BP	GO:0140142	nucleocytoplasmic carrier activity	0.00390448	Decreased Proteins	2	5	IPO4, RAN	CSE1L, IPO5, KPNA2, KPNA3, NUTF2
RF	BP	GO:0006413	translational initiation	0.00446978	Decreased Proteins	2	16	RPLP2, RPS3A	EIF2B5, EIF2D, EIF3A, EIF3B, EIF3D, EIF6, PABPC1, RPL14, RPL22, RPL4, RPLP0, RPLP1, RPS15A, RPS19, RPS28, RPS4Y1
RF	BP	GO:0045047	protein targeting to ER	0.00684819	Decreased Proteins	3	10	CHMP4B, RPLP2, RPS3A	HSPA5, RPL14, RPL22, RPL4, RPLP0, RPLP1, RPS15A, RPS19, RPS28, RPS4Y1
RF	BP	GO:0006417	regulation of translation	0.00845969	Decreased Proteins	2	26	NIBAN1, SEPSECS	ACO1, CALR, EEF1G, EEF2, EIF2B5, EIF2D, EIF3A, EIF3B, EIF3D, EIF6, EPRS1, ETF1, GAPDH, HNRNPD, HNRNPL, NCL, PA2G4, PABPC1, PRKCSH, RACK1, RPLP1, SHMT1, STK3, STK39, TGFBRAP1, YBX1
RF	BP	GO:0010833	telomere maintenance via telomere lengthening	0.00865059	Decreased Proteins	0	11		CCT2, CCT3, CCT4, CCT5, CCT6A, CCT7, CCT8, HNRNPA2B1, HNRNPC, HSP90AA1, TCP1
RF	BP	GO:0017038	protein import	0.00869366	Decreased Proteins	6	12	CLU, IPO4, NUP188, NUP93, RAN, TOMM40	AIFM1, CHORDC1, CSE1L, HSP90AA1, HSPA4, HSPA8, IPO5, KPNA2, KPNA3, NUP54, NUP62, NUTF2
RF	BP	GO:0006278	RNA-dependent DNA biosynthetic process	0.00934933	Decreased Proteins	0	12		CCT2, CCT3, CCT4, CCT5, CCT6A, CCT7, CCT8, HNRNPA2B1, HNRNPC, HNRNPD, HSP90AA1, TCP1
RF	BP	GO:0045862	positive regulation of proteolysis	0.00955127	Decreased Proteins	4	22	CLU, MYH9, S100A9, SORD	AIFM1, BBS7, CSNK1A1, CTSD, CYCS, DNPEP, ENO1, FN1, GSK3A, GSK3B, HIP1, HSPA1A, HSPBP1, KARS1, NRDC, PSMC1, PSMC2, PSME4, RACK1, SEMG1, TRAF2, VCP
RF	BP	GO:0000165	MAPK cascade	0.0104833	Decreased Proteins	8	42	NCOR1, PLA2G2A, PSMD3, S100A9, SORD, SPTBN2, VRK3, YWHAE	AKR1B1, CALM1, CUL3, EIF3A, EIF6, ERP29, FN1, GARS1, GPI, KARS1, MYDGF, NUP62, PEBP1, PRMT5, PSMA1, PSMA2, PSMA3, PSMA4, PSMA5, PSMA8, PSMB1, PSMB2, PSMB3, PSMB4, PSMB5, PSMB6, PSMB7, PSMC1, PSMC2, PSMC3, PSMD1, PSMD12, PSMD2, PSMD7, PSME4, QARS1, RAF1, SOD1, STK3, STK39, TRAF2, UCHL1
RF	BP	GO:1903706	regulation of hemopoiesis	0.0115321	Decreased Proteins	3	28	ANXA1, H4-16, PSMD3	ACE, CA2, EIF6, GATD3A, HSPA1A, MYDGF, PSMA1, PSMA2, PSMA3, PSMA4, PSMA5, PSMA8, PSMB1, PSMB2, PSMB3, PSMB4, PSMB5, PSMB6, PSMB7, PSMC1, PSMC2, PSMC3, PSMD1, PSMD12, PSMD2, PSMD7, PSME4, SOD1
RF	BP	GO:0006144	purine nucleobase metabolic process	0.0125753	Decreased Proteins	2	4	ACP3, SORD	GART, HPRT1, PAICS, SHMT1
RF	BP	GO:0008234	cysteine-type peptidase activity	0.0193805	Decreased Proteins	7	22	DNAJB6, REXO2, S100A9, SORD, USP14, VDAC2, YWHAE	AIFM1, BLMH, CAPN11, CAST, CTSD, CTSF, CTSL, CYCS, DNPEP, GNPDA1, GPI, HIP1, PARK7, PDIA3, RACK1, RAF1, SHMT1, TRAF2, UCHL1, USP4, USP7, VCP
RF	BP	GO:0051262	protein tetramerization	0.0213843	Decreased Proteins	3	8	CLU, KRT1, KRT10	ALDH1A2, ALDH9A1, CUTC, FARSA, FARSB, HPRT1, PFKP, SHMT1
RF	BP	GO:2001242	regulation of intrinsic apoptotic signaling pathway	0.024525	Decreased Proteins	5	10	CLU, NDUFS3, S100A9, SEPTIN4, VDAC2	ENO1, ERP29, HSPA1A, HYOU1, P4HB, PARK7, PTPMT1, RACK1, SOD1, TGFBRAP1
RF	BP	GO:0032434	regulation of proteasomal ubiquitin-dependent protein catabolic process	0.02456	Decreased Proteins	2	11	CLU, USP14	BBS7, CSNK1A1, GSK3A, GSK3B, HSPA1A, HSPBP1, PARK7, RACK1, RAD23B, USP7, VCP
RF	BP	GO:2000116	regulation of cysteine-type endopeptidase activity	0.0315415	Decreased Proteins	6	13	DNAJB6, REXO2, S100A9, SORD, VDAC2, YWHAE	AIFM1, CAST, CTSD, CYCS, DNPEP, GNPDA1, GPI, HIP1, PARK7, RACK1, RAF1, TRAF2, VCP
RF	BP	GO:0061608	nuclear import signal receptor activity	0.0322161	Decreased Proteins	1	4	IPO4	IPO5, KPNA2, KPNA3, NUTF2
RF	BP	GO:2001233	regulation of apoptotic signaling pathway	0.0332332	Decreased Proteins	7	20	CLU, NDUFS3, REXO2, S100A9, SEPTIN4, VDAC2, YWHAE	AKR1B1, ENO1, ERP29, FAF1, GSK3A, GSK3B, HSPA1A, HYOU1, P4HB, PARK7, PDIA3, PTPMT1, QARS1, RACK1, RAF1, SH3GLB1, SOD1, STK3, TGFBRAP1, TRAF2
RF	BP	GO:0061136	regulation of proteasomal protein catabolic process	0.0343453	Decreased Proteins	2	14	CLU, USP14	BBS7, CSNK1A1, GSK3A, GSK3B, HSPA1A, HSPBP1, PARK7, PRKACA, PSMC1, PSMC2, RACK1, RAD23B, USP7, VCP
RF	BP	GO:0006614	SRP-dependent cotranslational protein targeting to membrane	0.0344906	Decreased Proteins	2	9	RPLP2, RPS3A	RPL14, RPL22, RPL4, RPLP0, RPLP1, RPS15A, RPS19, RPS28, RPS4Y1
RF	BP	GO:0097153	cysteine-type endopeptidase activity involved in apoptotic process	0.0362528	Decreased Proteins	6	12	DNAJB6, REXO2, S100A9, SORD, VDAC2, YWHAE	AIFM1, CTSD, CYCS, DNPEP, GNPDA1, GPI, HIP1, PARK7, RACK1, RAF1, TRAF2, VCP
RF	BP	GO:2000278	regulation of DNA biosynthetic process	0.0373214	Decreased Proteins	0	12		CCT2, CCT3, CCT4, CCT5, CCT6A, CCT7, CCT8, HNRNPA2B1, HNRNPC, HNRNPD, HSP90AA1, TCP1
RF	BP	GO:0009168	purine ribonucleoside monophosphate biosynthetic process	0.0397602	Decreased Proteins	0	5		ATIC, GART, HPRT1, LHPP, PAICS
RF	BP	GO:0042776	mitochondrial ATP synthesis coupled proton transport	2.29587e-06	Increased Proteins	8	1	ATP5F1B, ATP5F1D, ATP5MG, ATP5PD, ATP5PF, ATP5PO, COX5B, CYC1	ATP5F1A
RF	BP	GO:0009205	purine ribonucleoside triphosphate metabolic process	3.42336e-06	Increased Proteins	9	6	ATP5F1B, ATP5F1D, ATP5MG, ATP5PD, ATP5PF, ATP5PO, COX5B, CYC1, RAN	ATP5F1A, ENO1, LDHC, NME7, PKLR, VCP
RF	BP	GO:0042407	cristae formation	8.74425e-05	Increased Proteins	8	1	ATP5F1B, ATP5F1D, ATP5MG, ATP5PD, ATP5PF, ATP5PO, IMMT, LETM1	ATP5F1A
RF	BP	GO:0046933	proton-transporting ATP synthase activity, rotational mechanism	0.000479792	Increased Proteins	6	1	ATP5F1B, ATP5F1D, ATP5MG, ATP5PD, ATP5PF, ATP5PO	ATP5F1A
RF	BP	GO:0006123	mitochondrial electron transport, cytochrome c to oxygen	0.00365876	Increased Proteins	5	1	COX4I1, COX5A, COX5B, COX6B1, NDUFA4	CYCS
RF	BP	GO:0060271	cilium assembly	0.00571415	Increased Proteins	17	10	ALMS1, ARMC4, CCDC40, CEP135, DYNLL2, FSIP2, LAMA5, POC1B, RSPH9, SPATA6, TEKT1, TEKT2, TEKT3, TEKT4, TEKT5, VDAC3, YWHAE	ACTR1A, BBS7, CFAP65, DCTN1, DYNC2LI1, HSP90AA1, MNS1, PRKACA, RAB8A, SSNA1
RF	BP	GO:1902600	proton transmembrane transport	0.00861731	Increased Proteins	13	3	ATP5F1B, ATP5F1D, ATP5MG, ATP5PD, ATP5PF, ATP5PO, COX4I1, COX5A, COX5B, COX6B1, CYC1, LETM1, NDUFA4	ATP5F1A, CHORDC1, PARK7
RF	BP	GO:0051031	tRNA transport	0.0172231	Increased Proteins	4	3	NUP188, NUP93, RAE1, RAN	NUP54, NUP62, YBX1
RF	BP	GO:0015078	proton transmembrane transporter activity	0.0193886	Increased Proteins	12	2	ATP5F1B, ATP5F1D, ATP5MG, ATP5PD, ATP5PF, ATP5PO, COX4I1, COX5A, COX5B, COX6B1, LETM1, NDUFA4	ATP5F1A, CHORDC1
RF	BP	GO:0021762	substantia nigra development	0.0195672	Increased Proteins	5	3	ATP5PF, CKB, COX6B1, NDUFS3, YWHAE	CALM1, CHKB, HSPA5
RF	BP	GO:0007283	spermatogenesis	2.67319e-12	None Specific Cluster	22	32	C9orf24, CCDC136, CYLC2, DPY19L2, ELSPBP1, FSCN3, FSIP2, GPX4, HSF2BP, KRT9, OAZ3, PMFBP1, ROPN1B, ROPN1L, SEPTIN4, SPA17, SPAG6, SPANXB1, SPATA6, SPEM1, TSGA10, TTC21A	ACE, ACRBP, ACSBG2, ACTR1A, AKR1B1, BSPH1, CABYR, CALR, CAPZA3, CFAP65, DPCD, GORASP2, HSPA2, KLHL10, MNS1, NUP210L, NUP62, PAFAH1B3, PGAM2, PRDX4, PRKACA, PSMA8, PSME4, RAD23B, ROPN1, RUVBL1, SEMG1, SOD1, TPPP2, TXNDC2, ZPBP, ZPBP2
RF	BP	GO:0006163	purine nucleotide metabolic process	1.4306e-10	None Specific Cluster	17	29	ATP5F1B, ATP5F1D, ATP5MG, ATP5PD, ATP5PF, ATP5PO, COX5B, CYC1, DLAT, DLST, NCOR1, NUP188, NUP93, PDHB, RAE1, RAN, SORD	ACLY, ACSBG2, ATIC, ATP5F1A, BPNT1, DBI, EIF6, ENO1, FBP1, GAPDH, GART, GNPDA1, GPI, HPRT1, LDHA, LDHC, MVD, NME7, NUP54, NUP62, PAICS, PFKP, PGAM1, PGAM2, PGK2, PKLR, SULT2B1, TPST1, VCP
RF	BP	GO:0007286	spermatid development	5.76218e-09	None Specific Cluster	11	14	CCDC136, DPY19L2, ELSPBP1, FSCN3, FSIP2, ROPN1B, ROPN1L, SPAG6, SPANXB1, SPEM1, TTC21A	ACRBP, BSPH1, CABYR, CAPZA3, CFAP65, HSPA2, KLHL10, NUP210L, PRKACA, PSME4, ROPN1, SEMG1, ZPBP, ZPBP2
RF	BP	GO:0009152	purine ribonucleotide biosynthetic process	1.67668e-05	None Specific Cluster	10	12	ATP5F1B, ATP5F1D, ATP5MG, ATP5PD, ATP5PF, ATP5PO, COX5B, CYC1, DLAT, PDHB	ACLY, ACSBG2, ATIC, ATP5F1A, ENO1, GART, HPRT1, LDHC, NME7, PAICS, PKLR, VCP
RF	BP	GO:0048240	sperm capacitation	0.000367346	None Specific Cluster	3	5	ELSPBP1, ROPN1B, ROPN1L	BSPH1, CABYR, PRKACA, ROPN1, SEMG1
RF	BP	GO:0060236	regulation of mitotic spindle organization	0.0145695	None Specific Cluster	3	4	CHMP4B, RAE1, VPS4B	CLTC, DCTN1, HSPA1A, NUP62
RF	BP	GO:0016209	antioxidant activity	0.0344906	None Specific Cluster	4	7	ALB, GPX4, GSTO2, S100A9	GSTT1, MPO, PARK7, PRDX4, SOD1, TXNDC2, TXNRD1
RF	BP	GO:0009069	serine family amino acid metabolic process	0.0399574	None Specific Cluster	3	4	PHGDH, SDSL, SEPSECS	GART, MPST, SEPHS1, SHMT1
RF	CC	GO:0030141	secretory granule	4.69113e-29	Decreased Proteins	21	77	ACP3, AKAP3, ALB, ANPEP, CCDC136, CLU, CPE, DSP, FTH1, KLK3, KRT1, OLFM4, PATE4, PLA2G2A, PSMD3, RAB3D, S100A9, SLPI, SPACA9, TEKT3, VDAC2	ACLY, ACR, ACRBP, AGA, AP1M1, AP2A2, ARSA, AZU1, CALR, CAND1, CAP1, CAPN11, CAPZA3, CCT2, CCT8, CD177, CFAP65, CTSD, CTSG, CYB5R3, DDOST, DPEP3, DPP7, DYNLT1, EEF2, FABP5, FN1, FUCA1, GARS1, GDI2, GGH, GNPDA1, GPI, HEBP2, HSP90AA1, HSPA1A, HSPA8, HUWE1, IDH1, KLK2, LCN2, LGALS3BP, LYZ, MPO, PA2G4, PGAM1, PRCP, PRDX4, PRKACA, PRKCSH, PRSS37, PSMA2, PSMA5, PSMB1, PSMB7, PSMC2, PSMC3, PSMD1, PSMD12,…
RF	CC	GO:0099503	secretory vesicle	2.08966e-24	Decreased Proteins	22	78	ACP3, AKAP3, ALB, ANPEP, CCDC136, CLU, CPE, DSP, FTH1, KLK3, KRT1, OLFM4, PATE4, PLA2G2A, PSMD3, RAB3D, S100A9, SEPTIN4, SLPI, SPACA9, TEKT3, VDAC2	ACLY, ACR, ACRBP, AGA, AP1M1, AP2A2, ARSA, AZU1, CALR, CAND1, CAP1, CAPN11, CAPZA3, CCT2, CCT8, CD177, CFAP65, CTSD, CTSG, CYB5R3, DDOST, DPEP3, DPP7, DYNLT1, EEF2, FABP5, FN1, FUCA1, GARS1, GDI2, GGH, GNPDA1, GPI, HEBP2, HSP90AA1, HSPA1A, HSPA8, HUWE1, IDH1, KLK2, LCN2, LGALS3BP, LYZ, MPO, PA2G4, PGAM1, PRCP, PRDX4, PRKACA, PRKCSH, PRSS37, PSMA2, PSMA5, PSMB1, PSMB7, PSMC2, PSMC3, PSMD1, PSMD12,…
RF	CC	GO:0034774	secretory granule lumen	1.02013e-20	Decreased Proteins	6	46	ALB, CLU, OLFM4, PSMD3, S100A9, SLPI	ACLY, AGA, ARSA, AZU1, CAND1, CAP1, CCT2, CCT8, CTSD, CTSG, CYB5R3, DPP7, DYNLT1, EEF2, FABP5, FN1, FUCA1, GDI2, GGH, GNPDA1, GPI, HEBP2, HSP90AA1, HSPA8, HUWE1, IDH1, LCN2, LGALS3BP, LYZ, MPO, PA2G4, PGAM1, PRDX4, PSMA2, PSMA5, PSMB1, PSMB7, PSMC2, PSMC3, PSMD1, PSMD12, PSMD2, PSMD7, VAT1, VCP, VPS13A
RF	CC	GO:1904813	ficolin-1-rich granule lumen	1.19852e-15	Decreased Proteins	4	25	FTH1, KRT1, PSMD3, S100A9	ACLY, CAND1, CCT8, CTSD, DYNLT1, EEF2, GNPDA1, GPI, HSP90AA1, HSPA1A, HSPA8, HUWE1, IDH1, PGAM1, PRDX4, PSMA2, PSMA5, PSMB1, PSMB7, PSMC2, PSMC3, PSMD12, PSMD2, PSMD7, VCP
RF	CC	GO:0035578	azurophil granule lumen	4.19081e-11	Decreased Proteins	0	21		ACLY, AGA, ARSA, AZU1, CAP1, CCT2, CCT8, CTSG, CYB5R3, DPP7, FABP5, FUCA1, GDI2, GGH, HEBP2, LYZ, MPO, PA2G4, PSMD1, VAT1, VCP
RF	CC	GO:0001669	acrosomal vesicle	9.48083e-11	Decreased Proteins	6	16	AKAP3, CCDC136, PATE4, SPACA9, TEKT3, VDAC2	ACR, ACRBP, ARSA, CALR, CAPN11, CAPZA3, CFAP65, DPEP3, PRKACA, PRSS37, SPACA3, SPESP1, TCP1, TEX101, ZPBP, ZPBP2
RF	CC	GO:0036126	sperm flagellum	1.10452e-10	Increased Proteins	13	9	AKAP3, DNALI1, FSIP2, PMFBP1, SEPTIN4, SPA17, SPACA9, SPAG6, SPATA6, TEKT3, TEKT4, TEKT5, TSGA10	CABYR, CFAP65, CUL3, MNS1, PGK2, PRKACA, PRKAR1A, TPPP2, VPS13A
RF	CC	GO:0042582	azurophil granule	1.16541e-10	Decreased Proteins	2	24	ACP3, RAB3D	ACLY, AGA, ARSA, AZU1, CAP1, CCT2, CCT8, CTSG, CYB5R3, DDOST, DPP7, FABP5, FUCA1, GDI2, GGH, HEBP2, LYZ, MPO, PA2G4, PRCP, PSMD1, STOM, VAT1, VCP
RF	CC	GO:0042470	melanosome	2.52299e-10	Decreased Proteins	2	19	RAN, YWHAE	AHCY, CCT4, CLTC, CTSD, ERP29, GGH, HSP90AA1, HSP90B1, HSPA5, HSPA8, P4HB, PDIA3, PDIA4, PDIA6, PPIB, PSMD2, RAB2A, RAB7A, STOM
RF	CC	GO:0005764	lysosome	3.12573e-09	Decreased Proteins	9	46	ACP3, ANPEP, ANXA1, CLU, FTH1, GNB2, GPC4, RAB3D, WDR59	ACE, ACLY, AGA, AKR1B1, AP1M1, AP2A2, ARSA, AZU1, CAP1, CCT2, CCT8, CLTC, CTSD, CTSF, CTSG, CTSL, CYB5R3, DDOST, DPP7, FABP5, FUCA1, GDI2, GGH, GOT1, HEBP2, HSP90AA1, HSPA8, IL4I1, LYZ, MPO, NEU3, PA2G4, PEBP4, PLBD1, PRCP, PRKCSH, PSMD1, RAB2A, RAB7A, SOD1, STOM, UBA1, USP4, VAT1, VCP, VPS13A
RF	CC	GO:0005838	proteasome regulatory particle	4.93719e-06	Decreased Proteins	1	7	PSMD3	PSMC1, PSMC2, PSMC3, PSMD1, PSMD12, PSMD2, PSMD7
RF	CC	GO:0005874	microtubule	5.85238e-05	Decreased Proteins	10	22	DCXR, DNAH12, DYNLL2, KIFC3, KNSTRN, RAB3D, SPACA9, SPAG6, TEKT1, TEKT2	CALM1, CCT2, CCT3, CCT4, CCT5, CCT6A, CCT7, CCT8, CLTC, CUL3, DCTN1, DYNC2LI1, DYNLT1, EIF3A, EIF6, FKBP4, GSK3A, HSPH1, METAP2, TBCE, TCP1, TPPP2
RF	CC	GO:0005753	mitochondrial proton-transporting ATP synthase complex	5.86475e-05	Increased Proteins	6	1	ATP5F1B, ATP5F1D, ATP5MG, ATP5PD, ATP5PF, ATP5PO	ATP5F1A
RF	CC	GO:0035686	sperm fibrous sheath	7.09207e-05	Increased Proteins	3	2	AKAP3, SPA17, TSGA10	CABYR, PGK2
RF	CC	GO:0030667	secretory granule membrane	0.000102957	Decreased Proteins	8	18	ACP3, ANPEP, CCDC136, CLU, CPE, DSP, RAB3D, TEKT3	ACRBP, AP1M1, AP2A2, AZU1, CD177, CFAP65, DDOST, FABP5, PRCP, PRKCSH, RAB4B, RAB7A, SERPINB6, SPACA3, STOM, TEX101, TICAM2, ZPBP
RF	CC	GO:0002080	acrosomal membrane	0.000187956	Decreased Proteins	2	5	CCDC136, TEKT3	ACRBP, CFAP65, SPACA3, TEX101, ZPBP
RF	CC	GO:0098800	inner mitochondrial membrane protein complex	0.000499665	Increased Proteins	14	1	ATP5F1B, ATP5F1D, ATP5MG, ATP5PD, ATP5PF, ATP5PO, COX4I1, COX5A, CYC1, IMMT, NDUFA4, NDUFS3, SDHB, UQCRC2	ATP5F1A
RF	CC	GO:0008540	proteasome regulatory particle, base subcomplex	0.000584003	Decreased Proteins	0	5		PSMC1, PSMC2, PSMC3, PSMD1, PSMD2
RF	CC	GO:0071682	endocytic vesicle lumen	0.000993804	Decreased Proteins	0	6		CALR, HSP90AA1, HSP90B1, HSPH1, HYOU1, MPO
RF	CC	GO:0005743	mitochondrial inner membrane	0.00154171	Increased Proteins	23	8	ATP5F1B, ATP5F1D, ATP5MG, ATP5PD, ATP5PF, ATP5PO, CLU, COX20, COX4I1, COX5A, COX5B, COX6B1, CYC1, IMMT, LETM1, MPC1L, NDUFA4, NDUFAF2, NDUFS3, SDHB, SDSL, TOMM40, UQCRC2	AIFM1, ATP5F1A, CYCS, MRPS36, PTPMT1, SLC25A10, SLC25A31, TGFBRAP1
RF	CC	GO:0097228	sperm principal piece	0.00189804	Increased Proteins	5	1	AKAP3, FSIP2, SPA17, SPAG6, TSGA10	CABYR
RF	CC	GO:0005643	nuclear pore	0.00191997	None Specific Cluster	4	7	NUP188, NUP93, RAE1, RAN	IPO5, KPNA2, KPNA3, NUP210L, NUP54, NUP62, NUTF2
RF	CC	GO:0097224	sperm connecting piece	0.00300348	Increased Proteins	3	1	FSIP2, PMFBP1, SPATA6	PRKAR1A
RF	CC	GO:0005751	mitochondrial respiratory chain complex IV	0.0125795	Increased Proteins	4	0	COX4I1, COX5A, NDUFA4, UQCRC2
RF	CC	GO:0070820	tertiary granule	0.0131783	Decreased Proteins	4	10	CLU, DSP, FTH1, OLFM4	AP2A2, CD177, CTSD, GGH, IDH1, LYZ, PRCP, PRKCSH, SERPINB6, STOM
RF	CC	GO:0044613	nuclear pore central transport channel	0.0165818	Decreased Proteins	0	3		NUP54, NUP62, NUTF2
RF	CC	GO:0030286	dynein complex	0.0170375	None Specific Cluster	3	4	DNAH12, DNALI1, DYNLL2	DCTN1, DCTN4, DYNC2LI1, DYNLT1
RF	CC	GO:0015935	small ribosomal subunit	0.0394069	Decreased Proteins	1	7	RPS3A	EIF2D, MRPS36, RACK1, RPS15A, RPS19, RPS28, RPS4Y1
RF	CC	GO:0005882	intermediate filament	0.03987	Increased Proteins	12	3	DSP, KRT1, KRT10, KRT13, KRT14, KRT16, KRT4, KRT5, KRT6A, KRT78, KRT9, LMNB1	CSNK1A1, EIF6, MNS1
RF	CC	GO:0005868	cytoplasmic dynein complex	0.0488625	Decreased Proteins	1	3	DYNLL2	DCTN4, DYNC2LI1, DYNLT1
RF	MF	GO:0032559	adenyl ribonucleotide binding	2.96267e-07	Decreased Proteins	9	78	ATP5F1B, ATP5F1D, CKB, DNAH12, KIFC3, MYH9, TOR2A, VPS4B, VRK3	ACLY, ACSBG2, ACTR1A, ATP5F1A, CARS1, CCT2, CCT3, CCT4, CCT5, CCT6A, CCT6B, CCT7, CCT8, CHKB, CHORDC1, CSNK1A1, CSNK1G3, CYB5R3, DBI, DNAJA2, DNAJA4, EPRS1, FARSA, FARSB, FBP1, FKBP4, GARS1, GART, GPI, GSK3A, GSK3B, GSS, HSP90AA1, HSP90B1, HSPA1A, HSPA1L, HSPA2, HSPA4, HSPA5, HSPA8, HSPH1, HYOU1, IARS1, KARS1, MVD, NAGK, NAXD, NME7, PAICS, PEBP1, PFKP, PGK2, PHKG2, PKLR, PRKACA, PRKAR1A, PRKAR2A,…
RF	MF	GO:0005524	ATP binding	1.73643e-06	Decreased Proteins	9	73	ATP5F1B, ATP5F1D, CKB, DNAH12, KIFC3, MYH9, TOR2A, VPS4B, VRK3	ACLY, ACSBG2, ACTR1A, ATP5F1A, CARS1, CCT2, CCT3, CCT4, CCT5, CCT6A, CCT6B, CCT7, CCT8, CHKB, CHORDC1, CSNK1A1, CSNK1G3, DNAJA2, DNAJA4, EPRS1, FARSA, FARSB, FKBP4, GARS1, GART, GPI, GSK3A, GSK3B, GSS, HSP90AA1, HSP90B1, HSPA1A, HSPA1L, HSPA2, HSPA4, HSPA5, HSPA8, HSPH1, HYOU1, IARS1, KARS1, MVD, NAGK, NAXD, NME7, PAICS, PEBP1, PFKP, PGK2, PHKG2, PKLR, PRKACA, PSMC1, PSMC2, PSMC3, QARS1, RAF1, RA…
RF	MF	GO:2000116	regulation of cysteine-type endopeptidase activity	0.00387563	Decreased Proteins	6	13	DNAJB6, REXO2, S100A9, SORD, VDAC2, YWHAE	AIFM1, CAST, CTSD, CYCS, DNPEP, GNPDA1, GPI, HIP1, PARK7, RACK1, RAF1, TRAF2, VCP
RF	MF	GO:0015078	proton transmembrane transporter activity	0.00238114	Increased Proteins	12	2	ATP5F1B, ATP5F1D, ATP5MG, ATP5PD, ATP5PF, ATP5PO, COX4I1, COX5A, COX5B, COX6B1, LETM1, NDUFA4	ATP5F1A, CHORDC1
RF	MF	GO:2000117	negative regulation of cysteine-type endopeptidase activity	0.0444189	None Specific Cluster	4	5	DNAJB6, REXO2, VDAC2, YWHAE	CAST, GNPDA1, GPI, PARK7, RAF1
RF	MF	GO:0043531	ADP binding	5.76908e-05	Decreased Proteins	2	7	ATP5F1D, MYH9	ATP5F1A, CHORDC1, CYB5R3, PGK2, RUVBL1, RUVBL2, VCP
RF	MF	GO:0032781	positive regulation of ATPase activity	0.00442198	None Specific Cluster	3	5	DNAJB6, DYNLL2, SSBP1	DNAJA2, DNAJB1, DNAJB11, HSPA2, RAB4A
RF	MF	GO:0019210	kinase inhibitor activity	0.0478581	Decreased Proteins	1	6	REXO2	CHORDC1, PRKAR1A, PRKAR2A, QARS1, RACK1, WARS1
RF	MF	GO:0046933	proton-transporting ATP synthase activity, rotational mechanism	5.23934e-05	Increased Proteins	6	1	ATP5F1B, ATP5F1D, ATP5MG, ATP5PD, ATP5PF, ATP5PO	ATP5F1A
RF	MF	GO:0060590	ATPase regulator activity	0.0130702	Decreased Proteins	1	5	DNAJB6	DNAJA2, DNAJB1, HSPBP1, HSPH1, RAB4A
RF	MF	GO:0051973	positive regulation of telomerase activity	0.00912407	Decreased Proteins	0	6		CCT2, CCT4, HNRNPA2B1, HNRNPD, HSP90AA1, TCP1
RF	MF	GO:0004129	cytochrome-c oxidase activity	0.0354964	Increased Proteins	5	0	COX4I1, COX5A, COX5B, COX6B1, NDUFA4
RF	KEGG	KEGG:05012	Parkinson disease	2.24215e-18	None Specific Cluster	18	29	ATP5F1B, ATP5F1D, ATP5PD, ATP5PF, ATP5PO, COX2, COX4I1, COX5A, COX5B, COX6B1, CYC1, NDUFA4, NDUFS3, PSMD3, SDHB, UQCRC2, VDAC2, VDAC3	ATP5F1A, CALM1, CYCS, HSPA5, PARK7, PRKACA, PSMA1, PSMA2, PSMA3, PSMA4, PSMA5, PSMA8, PSMB1, PSMB2, PSMB3, PSMB4, PSMB5, PSMB6, PSMB7, PSMC1, PSMC2, PSMC3, PSMD1, PSMD12, PSMD2, PSMD7, SLC25A31, UBA1, UCHL1
RF	KEGG	KEGG:03050	Proteasome	1.12238e-17	Decreased Proteins	1	21	PSMD3	PSMA1, PSMA2, PSMA3, PSMA4, PSMA5, PSMA8, PSMB1, PSMB2, PSMB3, PSMB4, PSMB5, PSMB6, PSMB7, PSMC1, PSMC2, PSMC3, PSMD1, PSMD12, PSMD2, PSMD7, PSME4
RF	KEGG	KEGG:04141	Protein processing in endoplasmic reticulum	3.69308e-07	Decreased Proteins	0	25		CALR, DDOST, DNAJA2, DNAJB1, DNAJB11, ERO1B, ERP29, HSP90AA1, HSP90B1, HSPA1A, HSPA1L, HSPA2, HSPA5, HSPA8, HSPBP1, HSPH1, HYOU1, P4HB, PDIA3, PDIA4, PDIA6, PRKCSH, RAD23B, TRAF2, VCP
RF	KEGG	KEGG:00010	Glycolysis / Gluconeogenesis	2.37184e-06	Decreased Proteins	2	13	DLAT, PDHB	ALDH9A1, ENO1, FBP1, GAPDH, GPI, LDHA, LDHB, LDHC, PFKP, PGAM1, PGAM2, PGK2, PKLR
RF	KEGG	KEGG:05016	Huntington disease	3.70649e-06	Increased Proteins	19	12	ATP5F1B, ATP5F1D, ATP5PD, ATP5PF, ATP5PO, COX2, COX4I1, COX5A, COX5B, COX6B1, CYC1, DNAH12, DNALI1, NDUFA4, NDUFS3, SDHB, UQCRC2, VDAC2, VDAC3	ACTR1A, AP2A2, ATP5F1A, CLTC, CYCS, DCTN1, DCTN4, DCTN5, HIP1, SLC25A31, SOD1, TRAF2
RF	KEGG	KEGG:00020	Citrate cycle (TCA cycle)	6.78592e-06	None Specific Cluster	5	5	DLAT, DLST, MDH2, PDHB, SDHB	ACLY, ACO1, FH, IDH1, MDH1
RF	KEGG	KEGG:00620	Pyruvate metabolism	1.06032e-05	Decreased Proteins	3	8	DLAT, MDH2, PDHB	ACAT2, ALDH9A1, FH, LDHA, LDHB, LDHC, MDH1, PKLR
RF	KEGG	KEGG:00270	Cysteine and methionine metabolism	1.57084e-05	Decreased Proteins	3	9	MDH2, PHGDH, SDSL	AHCY, GOT1, GSS, IL4I1, LDHA, LDHB, LDHC, MDH1, MPST
RF	KEGG	KEGG:00190	Oxidative phosphorylation	0.000220362	Increased Proteins	16	2	ATP5F1B, ATP5F1D, ATP5MG, ATP5PD, ATP5PF, ATP5PO, COX2, COX4I1, COX5A, COX5B, COX6B1, CYC1, NDUFA4, NDUFS3, SDHB, UQCRC2	ATP5F1A, LHPP
RF	KEGG	KEGG:00970	Aminoacyl-tRNA biosynthesis	0.000446664	Decreased Proteins	1	11	SEPSECS	CARS1, EPRS1, FARSA, FARSB, GARS1, IARS1, KARS1, QARS1, RARS1, VARS1, WARS1
RF	KEGG	KEGG:00520	Amino sugar and nucleotide sugar metabolism	0.000728378	Decreased Proteins	0	10		AMDHD2, CYB5R2, CYB5R3, GFPT1, GNPDA1, GNPDA2, GPI, MPI, NAGK, NANS
RF	KEGG	KEGG:04915	Estrogen signaling pathway	0.00507039	Decreased Proteins	5	11	KRT10, KRT13, KRT14, KRT16, KRT9	CALM1, CTSD, FKBP4, HSP90AA1, HSP90B1, HSPA1A, HSPA1L, HSPA2, HSPA8, PRKACA, RAF1
RF	KEGG	KEGG:04714	Thermogenesis	0.00526316	Increased Proteins	18	4	ATP5F1B, ATP5F1D, ATP5MG, ATP5PD, ATP5PF, ATP5PO, COX2, COX20, COX4I1, COX5A, COX5B, COX6B1, CYC1, NDUFA4, NDUFAF2, NDUFS3, SDHB, UQCRC2	ACTL6A, ATP5F1A, CPT1B, PRKACA
RF	KEGG	KEGG:05010	Alzheimer disease	0.00676832	Increased Proteins	18	10	ATP5F1B, ATP5F1D, ATP5PD, ATP5PF, ATP5PO, COX2, COX4I1, COX5A, COX5B, COX6B1, CYC1, LPL, NDUFA4, NDUFS3, SDHB, UQCRC2, VDAC2, VDAC3	ATP5F1A, CALM1, CSNK1A1, CYCS, GAPDH, GSK3B, NAE1, RAF1, SLC25A31, TRAF2
RF	KEGG	KEGG:04614	Renin-angiotensin system	0.0106202	Decreased Proteins	1	5	ANPEP	ACE, CTSG, KLK2, PRCP, PREP
RF	KEGG	KEGG:04932	Non-alcoholic fatty liver disease (NAFLD)	0.0366295	Increased Proteins	10	5	COX2, COX4I1, COX5A, COX5B, COX6B1, CYC1, NDUFA4, NDUFS3, SDHB, UQCRC2	CYCS, GSK3A, GSK3B, PKLR, TRAF2
RF	KEGG	KEGG:04922	Glucagon signaling pathway	0.0436458	Decreased Proteins	1	11	PDHB	CALM1, CPT1B, FBP1, LDHA, LDHB, LDHC, PFKP, PGAM1, PGAM2, PHKG2, PRKACA
RF	KEGG	KEGG:04612	Antigen processing and presentation	0.0438119	Decreased Proteins	0	10		CALR, CTSL, HSP90AA1, HSPA1A, HSPA1L, HSPA2, HSPA4, HSPA5, HSPA8, PDIA3
RF	KEGG	KEGG:00030	Pentose phosphate pathway	0.0459999	Decreased Proteins	0	6		FBP1, GPI, PFKP, PGD, TALDO1, TKTL2
RF	KEGG	KEGG:00630	Glyoxylate and dicarboxylate metabolism	0.0459999	Decreased Proteins	1	5	MDH2	ACAT2, ACO1, MDH1, PGP, SHMT1
