# Supplementary material for: Bioinformatic Approach to Unveil Key Differentially Expressed Proteins in Human Sperm After Slow and Rapid Cryopreservation
Source: Front Cell Dev Biol. 2022 Jan 25;9:759354. doi: 10.3389/fcell.2021.759354 (PMC8821918; doi:10.3389/fcell.2021.759354)
Supplement: Supplementary file 3 [file Table1.xlsx]

## Sheet: Supplementary Table S1
Table S1 - Differentially expressed proteins (DEPs) in spermatozoa cryopreserved through slow and rapid freezing methods (SF and RF, respectively). All accession numbers identified in selected studies were collected and mapped in the UniProt database. All proteins were annotated with UniProtKB/SwissProt number to avoid redundancy. Proteins with a reviewed status were also identified in the UniPro…
Group	Acession	UniProtKB	Gene name	Protein names	Fold-Change	Status	Sperm Proteome	Reference
SF	A6NM11	A6NM11	LRRC37A2	Leucine-rich repeat-containing protein 37A2	Decreased	Reviewed	Yes	Fu et al., 2019
SF	E9PAV3	E9PAV3	NACA	Nascent polypeptide-associated complex subunit alpha, muscle-specific form	Decreased	Reviewed	Yes	Fu et al., 2019
SF	O14737	O14737	PDCD5	Programmed cell death protein 5	Decreased	Reviewed	Yes	Fu et al., 2019
SF	O60271	O60271	SPAG9	C-Jun-amino-terminal kinase-interacting protein 4	Decreased	Reviewed	Yes	Fu et al., 2019
SF	O60664	O60664	PLIN3	Perilipin-3	Decreased	Reviewed	Yes	Fu et al., 2019
SF	O60784	O60784	TOM1	Target of Myb protein 1	Decreased	Reviewed	Yes	Fu et al., 2019
SF	O95989	O95989	NUDT3	Diphosphoinositol polyphosphate phosphohydrolase 1	Decreased	Reviewed	Yes	Fu et al., 2019
SF	P01889	P01889	HLA-B	HLA class I histocompatibility antigen, B alpha chain	Decreased	Reviewed	Yes	Fu et al., 2019
SF	P05386	P05386	RPLP1	60S acidic ribosomal protein P1	Decreased	Reviewed	Yes	Fu et al., 2019
SF	P06744	P06744	GPI	Glucose-6-phosphate isomerase	Decreased	Reviewed	Yes	Fu et al., 2019
SF	P07108,P07108-4	P07108	DBI	Acyl-CoA-binding protein	Decreased	Reviewed	Yes	Fu et al., 2019
SF	P07195	P07195	LDHB	L-lactate dehydrogenase B chain	Decreased	Reviewed	Yes	Fu et al., 2019
SF	O75223	O75223	GGCT	Gamma-glutamylcyclotransferase	Decreased	Reviewed	No	Fu et al., 2019
SF	P07311	P07311	ACYP1	Acylphosphatase-1	Decreased	Reviewed	Yes	Fu et al., 2019
SF	P07384	P07384	CAPN1	Calpain-1 catalytic subunit	Decreased	Reviewed	Yes	Fu et al., 2019
SF	P08621	P08621	SNRNP70	U1 small nuclear ribonucleoprotein 70 kDa	Decreased	Reviewed	Yes	Fu et al., 2019
SF	P09496	P09496	CLTA	Clathrin light chain A	Decreased	Reviewed	Yes	Fu et al., 2019
SF	P09651	P09651	HNRNPA1	Heterogeneous nuclear ribonucleoprotein A1	Decreased	Reviewed	Yes	Fu et al., 2019
SF	P09936	P09936	UCHL1	Ubiquitin carboxyl-terminal hydrolase isozyme L1	Decreased	Reviewed	Yes	Fu et al., 2019
SF	P10323	P10323	ACR	Acrosin	Decreased	Reviewed	Yes	Fu et al., 2019
SF	P11047	P11047	LAMC1	Laminin subunit gamma-1	Decreased	Reviewed	Yes	Fu et al., 2019
SF	P13798	P13798	APEH	Acylamino-acid-releasing enzyme	Decreased	Reviewed	Yes	Fu et al., 2019
SF	P15086	P15086	CPB1	Carboxypeptidase B	Decreased	Reviewed	Yes	Fu et al., 2019
SF	P15289	P15289	ARSA	Arylsulfatase A	Decreased	Reviewed	Yes	Fu et al., 2019
SF	P15531	P15531	NME1	Nucleoside diphosphate kinase A	Decreased	Reviewed	Yes	Fu et al., 2019
SF	P15586	P15586	GNS	N-acetylglucosamine-6-sulfatase	Decreased	Reviewed	Yes	Fu et al., 2019
SF	P17050	P17050	NAGA	Alpha-N-acetylgalactosaminidase	Decreased	Reviewed	Yes	Fu et al., 2019
SF	P18669	P18669	PGAM1	Phosphoglycerate mutase 1	Decreased	Reviewed	Yes	Fu et al., 2019
SF	P20933	P20933	AGA	N(4)-(beta-N-acetylglucosaminyl)-L-asparaginase	Decreased	Reviewed	Yes	Fu et al., 2019
SF	P23381	P23381	WARS1	Tryptophan--tRNA ligase, cytoplasmic	Decreased	Reviewed	Yes	Fu et al., 2019
SF	P23526	P23526	AHCY	Adenosylhomocysteinase	Decreased	Reviewed	Yes	Fu et al., 2019
SF	P25398	P25398	RPS12	40S ribosomal protein S12	Decreased	Reviewed	Yes	Fu et al., 2019
SF	P29218,P29218-3	P29218	IMPA1	Inositol monophosphatase 1	Decreased	Reviewed	Yes	Fu et al., 2019
SF	P30086	P30086	PEBP1	Phosphatidylethanolamine-binding protein 1	Decreased	Reviewed	Yes	Fu et al., 2019
SF	P30153	P30153	PPP2R1A	Serine/threonine-protein phosphatase 2A 65 kDa regulatory subunit A alpha isoform	Decreased	Reviewed	Yes	Fu et al., 2019
SF	P30626	P30626	SRI	Sorcin	Decreased	Reviewed	Yes	Fu et al., 2019
SF	P34949	P34949	MPI	Mannose-6-phosphate isomerase	Decreased	Reviewed	Yes	Fu et al., 2019
SF	P39019	P39019	RPS19	40S ribosomal protein S19	Decreased	Reviewed	Yes	Fu et al., 2019
SF	P39060-2,P39060	P39060	COL18A1	Collagen alpha-1	Decreased	Reviewed	Yes	Fu et al., 2019
SF	P40925,P40925-3	P40925	MDH1	Malate dehydrogenase, cytoplasmic	Decreased	Reviewed	Yes	Fu et al., 2019
SF	P41236	P41236	PPP1R2	Protein phosphatase inhibitor 2	Decreased	Reviewed	Yes	Fu et al., 2019
SF	P42677	P42677	RPS27	40S ribosomal protein S27	Decreased	Reviewed	Yes	Fu et al., 2019
SF	P46379	P46379	BAG6	Large proline-rich protein BAG6	Decreased	Reviewed	Yes	Fu et al., 2019
SF	P48637	P48637	GSS	Glutathione synthetase	Decreased	Reviewed	Yes	Fu et al., 2019
SF	P50395	P50395	GDI2	Rab GDP dissociation inhibitor beta	Decreased	Reviewed	Yes	Fu et al., 2019
SF	P52907	P52907	CAPZA1	F-actin-capping protein subunit alpha-1	Decreased	Reviewed	Yes	Fu et al., 2019
SF	P54107	P54107	CRISP1	Cysteine-rich secretory protein 1	Decreased	Reviewed	Yes	Fu et al., 2019
SF	P54725	P54725	RAD23A	UV excision repair protein RAD23 homolog A	Decreased	Reviewed	Yes	Fu et al., 2019
SF	P54727	P54727	RAD23B	UV excision repair protein RAD23 homolog B	Decreased	Reviewed	Yes	Fu et al., 2019
SF	P55036	P55036	PSMD4	26S proteasome non-ATPase regulatory subunit 4	Decreased	Reviewed	Yes	Fu et al., 2019
SF	P59282	P59282	TPPP2	Tubulin polymerization-promoting protein family member 2	Decreased	Reviewed	Yes	Fu et al., 2019
SF	P60510	P60510	PPP4C	Serine/threonine-protein phosphatase 4 catalytic subunit	Decreased	Reviewed	Yes	Fu et al., 2019
SF	P61163	P61163	ACTR1A	Alpha-centractin	Decreased	Reviewed	Yes	Fu et al., 2019
SF	P61353	P61353	RPL27	60S ribosomal protein L27	Decreased	Reviewed	Yes	Fu et al., 2019
SF	P61916	P61916	NPC2	NPC intracellular cholesterol transporter 2	Decreased	Reviewed	Yes	Fu et al., 2019
SF	P62277	P62277	RPS13	40S ribosomal protein S13	Decreased	Reviewed	Yes	Fu et al., 2019
SF	P62857	P62857	RPS28	40S ribosomal protein S28	Decreased	Reviewed	Yes	Fu et al., 2019
SF	P62877	P62877	RBX1	E3 ubiquitin-protein ligase RBX1	Decreased	Reviewed	Yes	Fu et al., 2019
SF	P62888	P62888	RPL30	60S ribosomal protein L30	Decreased	Reviewed	Yes	Fu et al., 2019
SF	P62906	P62906	RPL10A	60S ribosomal protein L10a	Decreased	Reviewed	Yes	Fu et al., 2019
SF	P62942	P62942	FKBP1A	Peptidyl-prolyl cis-trans isomerase FKBP1A	Decreased	Reviewed	Yes	Fu et al., 2019
SF	P84103	P84103	SRSF3	Serine/arginine-rich splicing factor 3	Decreased	Reviewed	Yes	Fu et al., 2019
SF	Q00688	Q00688	FKBP3	Peptidyl-prolyl cis-trans isomerase FKBP3	Decreased	Reviewed	Yes	Fu et al., 2019
SF	Q01469	Q01469	FABP5	Fatty acid-binding protein 5	Decreased	Reviewed	Yes	Fu et al., 2019
SF	Q13151	Q13151	HNRNPA0	Heterogeneous nuclear ribonucleoprotein A0	Decreased	Reviewed	Yes	Fu et al., 2019
SF	Q13561	Q13561	DCTN2	Dynactin subunit 2	Decreased	Reviewed	Yes	Fu et al., 2019
SF	Q13835	Q13835	PKP1	Plakophilin-1	Decreased	Reviewed	Yes	Fu et al., 2019
SF	Q14155	Q14155	ARHGEF7	Rho guanine nucleotide exchange factor 7	Decreased	Reviewed	Yes	Fu et al., 2019
SF	Q15257	Q15257	PTPA	Serine/threonine-protein phosphatase 2A activator	Decreased	Reviewed	Yes	Fu et al., 2019
SF	Q15631	Q15631	TSN	Translin	Decreased	Reviewed	Yes	Fu et al., 2019
SF	Q7Z4H3	Q7Z4H3	HDDC2	5'-deoxynucleotidase HDDC2	Decreased	Reviewed	Yes	Fu et al., 2019
SF	Q86VQ3	Q86VQ3	TXNDC2	Thioredoxin domain-containing protein 2	Decreased	Reviewed	Yes	Fu et al., 2019
SF	Q8NEB7	Q8NEB7	ACRBP	Acrosin-binding protein	Decreased	Reviewed	Yes	Fu et al., 2019
SF	P61254	P61254	RPL26	60S ribosomal protein L26	Decreased	Reviewed	No	Fu et al., 2019
SF	Q8NHG7	Q8NHG7	SVIP	Small VCP/p97-interacting protein	Decreased	Reviewed	Yes	Fu et al., 2019
SF	Q92530	Q92530	PSMF1	Proteasome inhibitor PI31 subunit	Decreased	Reviewed	Yes	Fu et al., 2019
SF	Q92820	Q92820	GGH	Gamma-glutamyl hydrolase	Decreased	Reviewed	Yes	Fu et al., 2019
SF	Q96BH3	Q96BH3	ELSPBP1	Epididymal sperm-binding protein 1	Decreased	Reviewed	Yes	Fu et al., 2019
SF	Q96CN7	Q96CN7	ISOC1	Isochorismatase domain-containing protein 1	Decreased	Reviewed	Yes	Fu et al., 2019
SF	Q96F07	Q96F07	CYFIP2	Cytoplasmic FMR1-interacting protein 2	Decreased	Reviewed	Yes	Fu et al., 2019
SF	Q96KW9	Q96KW9	SPACA7	Sperm acrosome-associated protein 7	Decreased	Reviewed	Yes	Fu et al., 2019
SF	Q96N06	Q96N06	SPATA33	Spermatogenesis-associated protein 33	Decreased	Reviewed	Yes	Fu et al., 2019
SF	Q99536	Q99536	VAT1	Synaptic vesicle membrane protein VAT-1 homolog	Decreased	Reviewed	Yes	Fu et al., 2019
SF	Q99733	Q99733	NAP1L4	Nucleosome assembly protein 1-like 4	Decreased	Reviewed	Yes	Fu et al., 2019
SF	Q9BRF8	Q9BRF8	CPPED1	Serine/threonine-protein phosphatase CPPED1	Decreased	Reviewed	Yes	Fu et al., 2019
SF	Q9BV79	Q9BV79	MECR	Enoyl-[acyl-carrier-protein] reductase, mitochondrial	Decreased	Reviewed	Yes	Fu et al., 2019
SF	Q9GZY8	Q9GZY8	MFF	Mitochondrial fission factor	Decreased	Reviewed	Yes	Fu et al., 2019
SF	Q9H0J4	Q9H0J4	QRICH2	Glutamine-rich protein 2	Decreased	Reviewed	Yes	Fu et al., 2019
SF	Q9H3G5	Q9H3G5	CPVL	Probable serine carboxypeptidase CPVL	Decreased	Reviewed	Yes	Fu et al., 2019
SF	Q9H5F2	Q9H5F2	C11orf1	UPF0686 protein C11orf1	Decreased	Reviewed	Yes	Fu et al., 2019
SF	Q9NRN7	Q9NRN7	AASDHPPT	L-aminoadipate-semialdehyde dehydrogenase-phosphopantetheinyl transferase	Decreased	Reviewed	Yes	Fu et al., 2019
SF	Q9P2T1	Q9P2T1	GMPR2	GMP reductase 2	Decreased	Reviewed	Yes	Fu et al., 2019
SF	Q9UBX1	Q9UBX1	CTSF	Cathepsin F	Decreased	Reviewed	Yes	Fu et al., 2019
SF	Q9UNZ2	Q9UNZ2	NSFL1C	NSFL1 cofactor p47	Decreased	Reviewed	Yes	Fu et al., 2019
SF	Q9Y259	Q9Y259	CHKB	Choline/ethanolamine kinase	Decreased	Reviewed	Yes	Fu et al., 2019
SF	Q9Y266	Q9Y266	NUDC	Nuclear migration protein nudC	Decreased	Reviewed	Yes	Fu et al., 2019
SF	Q9Y3Z3	Q9Y3Z3	SAMHD1	Deoxynucleoside triphosphate triphosphohydrolase SAMHD1	Decreased	Reviewed	Yes	Fu et al., 2019
SF	Q96FZ7	Q96FZ7	CHMP6	Charged multivesicular body protein 6	Decreased	Reviewed	No	Fu et al., 2019
SF	P03897	P03897	MT-ND3	NADH-ubiquinone oxidoreductase chain 3	Increased	Reviewed	No	Fu et al., 2019
SF	P49184	P49184	DNASE1L1	Deoxyribonuclease-1-like 1	Increased	Reviewed	No	Fu et al., 2019
SF	P61165	P61165	TMEM258	Transmembrane protein 258	Increased	Reviewed	No	Fu et al., 2019
SF	P61225	P61225	RAP2B	Ras-related protein Rap-2b	Increased	Reviewed	No	Fu et al., 2019
SF	A4QMS7	A4QMS7	C5orf49	Uncharacterized protein C5orf49	Increased	Reviewed	Yes	Fu et al., 2019
SF	A8MTL0	A8MTL0	IQCF5	IQ domain-containing protein F5	Increased	Reviewed	Yes	Fu et al., 2019
SF	O15260	O15260	SURF4	Surfeit locus protein 4	Increased	Reviewed	Yes	Fu et al., 2019
SF	O43488	O43488	AKR7A2	Aflatoxin B1 aldehyde reductase member 2	Increased	Reviewed	Yes	Fu et al., 2019
SF	O60437	O60437	PPL	Periplakin	Increased	Reviewed	Yes	Fu et al., 2019
SF	O75071	O75071	EFCAB14	EF-hand calcium-binding domain-containing protein 14	Increased	Reviewed	Yes	Fu et al., 2019
SF	O75610	O75610	LEFTY1	Left-right determination factor 1	Increased	Reviewed	Yes	Fu et al., 2019
SF	Q7Z2K6	Q7Z2K6	ERMP1	Endoplasmic reticulum metallopeptidase 1	Increased	Reviewed	No	Fu et al., 2019
SF	O95169	O95169	NDUFB8	NADH dehydrogenase [ubiquinone] 1 beta subcomplex subunit 8, mitochondrial	Increased	Reviewed	Yes	Fu et al., 2019
SF	P00367	P00367	GLUD1	Glutamate dehydrogenase 1, mitochondrial	Increased	Reviewed	Yes	Fu et al., 2019
SF	P04259	P04259	KRT6B	Keratin, type II cytoskeletal 6B	Increased	Reviewed	Yes	Fu et al., 2019
SF	P05166	P05166	PCCB	Propionyl-CoA carboxylase beta chain, mitochondrial	Increased	Reviewed	Yes	Fu et al., 2019
SF	Q86XQ3	Q86XQ3	CATSPER3	Cation channel sperm-associated protein 3	Increased	Reviewed	No	Fu et al., 2019
SF	P11766	P11766	ADH5	Alcohol dehydrogenase class-3	Increased	Reviewed	Yes	Fu et al., 2019
SF	P12107	P12107	COL11A1	Collagen alpha-1	Increased	Reviewed	Yes	Fu et al., 2019
SF	P22033	P22033	MMUT	Methylmalonyl-CoA mutase, mitochondrial	Increased	Reviewed	Yes	Fu et al., 2019
SF	P24539	P24539	ATP5PB	ATP synthase F	Increased	Reviewed	Yes	Fu et al., 2019
SF	P51580	P51580	TPMT	Thiopurine S-methyltransferase	Increased	Reviewed	Yes	Fu et al., 2019
SF	P53680	P53680	AP2S1	AP-2 complex subunit sigma	Increased	Reviewed	Yes	Fu et al., 2019
SF	P53801	P53801	PTTG1IP	Pituitary tumor-transforming gene 1 protein-interacting protein	Increased	Reviewed	Yes	Fu et al., 2019
SF	P56597	P56597	NME5	Nucleoside diphosphate kinase homolog 5	Increased	Reviewed	Yes	Fu et al., 2019
SF	P58005	P58005	SESN3	Sestrin-3	Increased	Reviewed	Yes	Fu et al., 2019
SF	Q02252	Q02252	ALDH6A1	Methylmalonate-semialdehyde dehydrogenase [acylating], mitochondrial	Increased	Reviewed	Yes	Fu et al., 2019
SF	Q02978	Q02978	SLC25A11	Mitochondrial 2-oxoglutarate/malate carrier protein	Increased	Reviewed	Yes	Fu et al., 2019
SF	Q13148	Q13148	TARDBP	TAR DNA-binding protein 43	Increased	Reviewed	Yes	Fu et al., 2019
SF	Q13423	Q13423	NNT	NAD	Increased	Reviewed	Yes	Fu et al., 2019
SF	Q14012	Q14012	CAMK1	Calcium/calmodulin-dependent protein kinase type 1	Increased	Reviewed	Yes	Fu et al., 2019
SF	Q14738	Q14738	PPP2R5D	Serine/threonine-protein phosphatase 2A 56 kDa regulatory subunit delta isoform	Increased	Reviewed	Yes	Fu et al., 2019
SF	Q15139	Q15139	PRKD1	Serine/threonine-protein kinase D1	Increased	Reviewed	Yes	Fu et al., 2019
SF	Q15369	Q15369	ELOC	Elongin-C	Increased	Reviewed	Yes	Fu et al., 2019
SF	Q15738	Q15738	NSDHL	Sterol-4-alpha-carboxylate 3-dehydrogenase, decarboxylating	Increased	Reviewed	Yes	Fu et al., 2019
SF	Q96KB5	Q96KB5	PBK	Lymphokine-activated killer T-cell-originated protein kinase	Increased	Reviewed	No	Fu et al., 2019
SF	Q53T59	Q53T59	HS1BP3	HCLS1-binding protein 3	Increased	Reviewed	Yes	Fu et al., 2019
SF	Q5JUQ0	Q5JUQ0	FAM78A	Protein FAM78A	Increased	Reviewed	Yes	Fu et al., 2019
SF	Q6P1A2	Q6P1A2	LPCAT3	Lysophospholipid acyltransferase 5	Increased	Reviewed	Yes	Fu et al., 2019
SF	Q6UXG2	Q6UXG2	KIAA1324	UPF0577 protein KIAA1324	Increased	Reviewed	Yes	Fu et al., 2019
SF	Q86X40	Q86X40	LRRC28	Leucine-rich repeat-containing protein 28	Increased	Reviewed	Yes	Fu et al., 2019
SF	Q99961	Q99961	SH3GL1	Endophilin-A2	Increased	Reviewed	No	Fu et al., 2019
SF	Q86XH1	Q86XH1	IQCA1	Dynein regulatory complex protein 11	Increased	Reviewed	Yes	Fu et al., 2019
SF	Q8IVU9	Q8IVU9	CABCOCO1	Ciliary-associated calcium-binding coiled-coil protein 1	Increased	Reviewed	Yes	Fu et al., 2019
SF	Q8IWG1	Q8IWG1	WDR63	WD repeat-containing protein 63	Increased	Reviewed	Yes	Fu et al., 2019
SF	Q8NEY3	Q8NEY3	SPATA4	Spermatogenesis-associated protein 4	Increased	Reviewed	Yes	Fu et al., 2019
SF	Q8TBZ2	Q8TBZ2	MYCBPAP	MYCBP-associated protein	Increased	Reviewed	Yes	Fu et al., 2019
SF	Q8TC36	Q8TC36	SUN5	SUN domain-containing protein 5	Increased	Reviewed	Yes	Fu et al., 2019
SF	Q8TE68	Q8TE68	EPS8L1	Epidermal growth factor receptor kinase substrate 8-like protein 1	Increased	Reviewed	Yes	Fu et al., 2019
SF	Q8WVC6	Q8WVC6	DCAKD	Dephospho-CoA kinase domain-containing protein	Increased	Reviewed	Yes	Fu et al., 2019
SF	Q8WW32	Q8WW32	HMGB4	High mobility group protein B4	Increased	Reviewed	Yes	Fu et al., 2019
SF	Q92990	Q92990	GLMN	Glomulin	Increased	Reviewed	Yes	Fu et al., 2019
SF	Q9H9S3	Q9H9S3	SEC61A2	Protein transport protein Sec61 subunit alpha isoform 2	Increased	Reviewed	No	Fu et al., 2019
SF	Q96CD0	Q96CD0	FBXL8	F-box/LRR-repeat protein 8	Increased	Reviewed	Yes	Fu et al., 2019
SF	Q96EY1	Q96EY1	DNAJA3	DnaJ homolog subfamily A member 3, mitochondrial	Increased	Reviewed	Yes	Fu et al., 2019
SF	Q96LU5	Q96LU5	IMMP1L	Mitochondrial inner membrane protease subunit 1	Increased	Reviewed	Yes	Fu et al., 2019
SF	Q9BQD3	Q9BQD3	KXD1	KxDL motif-containing protein 1	Increased	Reviewed	Yes	Fu et al., 2019
SF	Q9BRQ4	Q9BRQ4	CFAP300	Cilia- and flagella-associated protein 300	Increased	Reviewed	Yes	Fu et al., 2019
SF	Q9H069	Q9H069	DRC3	Dynein regulatory complex subunit 3	Increased	Reviewed	Yes	Fu et al., 2019
SF	Q9H6L2	Q9H6L2	TMEM231	Transmembrane protein 231	Increased	Reviewed	Yes	Fu et al., 2019
SF	Q9H9S4	Q9H9S4	CAB39L	Calcium-binding protein 39-like	Increased	Reviewed	Yes	Fu et al., 2019
SF	Q9HAZ1	Q9HAZ1	CLK4	Dual specificity protein kinase CLK4	Increased	Reviewed	Yes	Fu et al., 2019
SF	Q9NQI0	Q9NQI0	DDX4	Probable ATP-dependent RNA helicase DDX4	Increased	Reviewed	Yes	Fu et al., 2019
SF	Q9P2H3	Q9P2H3	IFT80	Intraflagellar transport protein 80 homolog	Increased	Reviewed	Yes	Fu et al., 2019
SF	Q9UBF2	Q9UBF2	COPG2	Coatomer subunit gamma-2	Increased	Reviewed	Yes	Fu et al., 2019
SF	Q9UGP8	Q9UGP8	SEC63	Translocation protein SEC63 homolog	Increased	Reviewed	Yes	Fu et al., 2019
SF	Q9UI14	Q9UI14	RABAC1	Prenylated Rab acceptor protein 1	Increased	Reviewed	Yes	Fu et al., 2019
SF	Q9UNL2	Q9UNL2	SSR3	Translocon-associated protein subunit gamma	Increased	Reviewed	Yes	Fu et al., 2019
SF	Q9UQE7	Q9UQE7	SMC3	Structural maintenance of chromosomes protein 3	Increased	Reviewed	Yes	Fu et al., 2019
SF	Q9Y277	Q9Y277	VDAC3	Voltage-dependent anion-selective channel protein 3	Increased	Reviewed	Yes	Fu et al., 2019
SF	Q9Y2R9	Q9Y2R9	MRPS7	28S ribosomal protein S7, mitochondrial	Increased	Reviewed	No	Fu et al., 2019
SF	Q9Y2Q3	Q9Y2Q3	GSTK1	Glutathione S-transferase kappa 1	Increased	Reviewed	Yes	Fu et al., 2019
SF	Q9Y3E0	Q9Y3E0	GOLT1B	Vesicle transport protein GOT1B	Increased	Reviewed	Yes	Fu et al., 2019
SF	Q9Y5X1	Q9Y5X1	SNX9	Sorting nexin-9	Increased	Reviewed	Yes	Fu et al., 2019
SF	Q9Y625	Q9Y625	GPC6	Glypican-6	Increased	Reviewed	Yes	Fu et al., 2019
RF	A0AVT1	A0AVT1	UBA6	Ubiquitin-like modifier-activating enzyme 6	Decreased	Reviewed	Yes	Li et al., 2019
RF	A1A519	A1A519	FAM170A	Protein FAM170A	Increased	Reviewed	Yes	Bogle et al., 2017
RF	A4D1T9	A4D1T9	PRSS37	Probable inactive serine protease 37	Decreased	Reviewed	Yes	Li et al., 2019
RF	A6NDG6	A6NDG6	PGP	Glycerol-3-phosphate phosphatase	Decreased	Reviewed	Yes	Li et al., 2019
RF	A6NEK1	A6NEK1	ARRDC5	Arrestin domain-containing protein 5	Decreased	Reviewed	Yes	Li et al., 2019
RF	A6NFX8	A6NFX8	NUDT5	ADP-sugar pyrophosphatase	Decreased	Unreviewed	No	Li et al., 2019
RF	A6NJV1	A6NJV1	FAM166C	Protein FAM166C	Increased	Reviewed	Yes	Bogle et al., 2017
RF	A6NL82	A6NL82	FAM183A	Protein FAM183A	Decreased	Reviewed	Yes	Li et al., 2019
RF	B3KSH1	B3KSH1	EIF3F	Eukaryotic translation initiation factor 3 subunit F	Decreased	Unreviewed	No	Li et al., 2019
RF	B4DNW0	B4DNW0		cDNA FLJ60317, highly similar to Aminoacylase-1	Decreased	Unreviewed	No	Li et al., 2019
RF	B4DT77	B4DT77		Annexin	Decreased	Unreviewed	No	Li et al., 2019
RF	B4E022	B4E022		cDNA FLJ56274, highly similar to Transketolase	Decreased	Unreviewed	No	Li et al., 2019
RF	B5MBX2	B5MBX2	TCN2	Transcobalamin-2	Increased	Unreviewed	No	Li et al., 2019
RF	B5MDF5	B5MDF5	RAN	GTP-binding nuclear protein Ran	Decreased	Unreviewed	Yes	Li et al., 2019
RF	B7Z3I9	B7Z3I9		Delta-aminolevulinic acid dehydratase	Decreased	Unreviewed	No	Li et al., 2019
RF	B7Z9L0	B7Z9L0		T-complex protein 1 subunit delta	Decreased	Unreviewed	No	Li et al., 2019
RF	C9J0J0	C9J0J0	CCDC126	Coiled-coil domain-containing protein 126	Decreased	Unreviewed	No	Li et al., 2019
RF	C9JFR7	C9JFR7	CYCS	Cytochrome c	Increased	Unreviewed	No	Li et al., 2019
RF	C9JIF9	C9JIF9	APEH	Acylamino-acid-releasing enzyme	Decreased	Unreviewed	Yes	Li et al., 2019
RF	D6RFN0	D6RFN0	COPS4	COP9 signalosome complex subunit 4	Increased	Unreviewed	No	Li et al., 2019
RF	E7EQB2	E7EQB2	LTF	Lactotransferrin	Increased	Unreviewed	Yes	Li et al., 2019
RF	E7EUC7	E7EUC7	UGP2	UTP--glucose-1-phosphate uridylyltransferase	Decreased	Unreviewed	Yes	Li et al., 2019
RF	E7EVV3	E7EVV3	SPATA18	Mitochondria-eating protein	Increased	Unreviewed	No	Li et al., 2019
RF	E9PF10	E9PF10	NUP155	Nuclear pore complex protein Nup155	Increased	Unreviewed	No	Li et al., 2019
RF	E9PL01	E9PL01	SPCS2	Signal peptidase complex subunit 2	Increased	Unreviewed	No	Li et al., 2019
RF	E9PLK3	E9PLK3	NPEPPS	Aminopeptidase	Decreased	Unreviewed	No	Li et al., 2019
RF	E9PPJ5	E9PPJ5	MDK	Midkine	Increased	Unreviewed	No	Li et al., 2019
RF	E9PQ57	E9PQ57	RAE1	mRNA export factor	Decreased	Unreviewed	Yes	Li et al., 2019
RF	F5GWE5	F5GWE5	PITPNA	Phosphatidylinositol transfer protein alpha isoform	Decreased	Unreviewed	No	Li et al., 2019
RF	F8VWW8	F8VWW8	SMPDL3B	Acid sphingomyelinase-like phosphodiesterase 3b	Decreased	Unreviewed	Yes	Li et al., 2019
RF	G3V1A1	G3V1A1	RPL8	60S ribosomal protein L8	Decreased	Unreviewed	No	Li et al., 2019
RF	G3V1A6	G3V1A6	GSDMD	Gasdermin domain containing 1, isoform CRA_d	Increased	Unreviewed	No	Li et al., 2019
RF	G3V1D3	G3V1D3	DPP3	Dipeptidyl peptidase 3	Decreased	Unreviewed	No	Li et al., 2019
RF	G3V2F7	G3V2F7	UBE2V1	Ubiquitin-conjugating enzyme E2 variant 1	Decreased	Unreviewed	Yes	Li et al., 2019
RF	G3V325	G3V325	ATP5MF-PTCD1	ATP5MF-PTCD1 readthrough	Decreased	Unreviewed	No	Li et al., 2019
RF	G3V5Z7	G3V5Z7	PSMA6	Proteasome subunit alpha type	Decreased	Unreviewed	No	Li et al., 2019
RF	G8JLA2	G8JLA2	MYL6	Myosin light polypeptide 6	Increased	Unreviewed	No	Li et al., 2019
RF	H0Y4U4	H0Y4U4	PAEP	Glycodelin	Increased	Unreviewed	No	Li et al., 2019
RF	H0Y861	H0Y861	TMEM222	Chromosome 1 open reading frame 160, isoform CRA_e	Increased	Unreviewed	No	Li et al., 2019
RF	H7BY58	H7BY58	PCMT1	Protein-L-isoaspartate O-methyltransferase	Decreased	Unreviewed	Yes	Li et al., 2019
RF	H7C350	H7C350	CCDC188	Coiled-coil domain-containing protein 188	Increased	Reviewed	Yes	Li et al., 2019
RF	H7C3P4	H7C3P4	GNS	N-acetylglucosamine-6-sulfatase	Decreased	Unreviewed	Yes	Li et al., 2019
RF	H7C5R8	H7C5R8	PARP14	Protein mono-ADP-ribosyltransferase PARP14	Decreased	Unreviewed	No	Li et al., 2019
RF	I3L1D5	I3L1D5	ALOX15B	Arachidonate 15-lipoxygenase B	Decreased	Unreviewed	No	Li et al., 2019
RF	J3KNJ3	J3KNJ3	NAALAD2	N-acetylated-alpha-linked acidic dipeptidase 2	Decreased	Unreviewed	No	Li et al., 2019
RF	J3KPX7	J3KPX7	PHB2	Prohibitin	Increased	Unreviewed	No	Li et al., 2019
RF	J3KQ18	J3KQ18	DDT	D-dopachrome decarboxylase	Decreased	Unreviewed	No	Li et al., 2019
RF	J3KTN9	J3KTN9	MARCHF10	Probable E3 ubiquitin-protein ligase MARCHF10	Increased	Unreviewed	No	Li et al., 2019
RF	K7ELQ9	K7ELQ9	TMEM205	Transmembrane protein 205	Decreased	Unreviewed	No	Li et al., 2019
RF	K7EQ02	K7EQ02	DAZAP1	DAZ-associated protein 1	Decreased	Unreviewed	No	Li et al., 2019
RF	K7ES00	K7ES00	H3-3B	Histone H3.3	Increased	Unreviewed	Yes	Li et al., 2019
RF	M0QXF9	M0QXF9	BCAT2	Branched-chain-amino-acid aminotransferase	Decreased	Unreviewed	Yes	Li et al., 2019
RF	M0R0P8	M0R0P8	MYO9B	Unconventional myosin-IXb	Decreased	Unreviewed	No	Li et al., 2019
RF	M0R1Q7	M0R1Q7	DKKL1	Dickkopf-like protein 1	Decreased	Unreviewed	No	Li et al., 2019
RF	O00204-2	O00204	SULT2B1	Sulfotransferase 2B1	Decreased	Reviewed	Yes	Li et al., 2019
RF	O00232	O00232	PSMD12	26S proteasome non-ATPase regulatory subunit 12	Decreased	Reviewed	Yes	Bogle et al., 2017
RF	O00291	O00291	HIP1	Huntingtin-interacting protein 1	Decreased	Reviewed	Yes	Li et al., 2019
RF	O00410	O00410	IPO5	Importin-5	Decreased	Reviewed	Yes	Bogle et al., 2017
RF	O00483	O00483	NDUFA4	Cytochrome c oxidase subunit NDUFA4	Increased	Reviewed	Yes	Li et al., 2019
RF	O00505	O00505	KPNA3	Importin subunit alpha-4	Decreased	Reviewed	Yes	Li et al., 2019
RF	O00562	O00562	PITPNM1	Membrane-associated phosphatidylinositol transfer protein 1	Increased	Reviewed	Yes	Li et al., 2019
RF	O14645	O14645	DNALI1	Axonemal dynein light intermediate polypeptide 1	Increased	Reviewed	Yes	Li et al., 2019
RF	O14744	O14744	PRMT5	Protein arginine N-methyltransferase 5	Decreased	Reviewed	Yes	Li et al., 2019
RF	O14828	O14828	SCAMP3	Secretory carrier-associated membrane protein 3	Decreased	Reviewed	Yes	Li et al., 2019
RF	O14829	O14829	PPEF1	Serine/threonine-protein phosphatase with EF-hands 1	Decreased	Reviewed	Yes	Li et al., 2019
RF	O15020	O15020	SPTBN2	Spectrin beta chain, non-erythrocytic 2	Increased	Reviewed	Yes	Li et al., 2019
RF	O15144	O15144	ARPC2	Actin-related protein 2/3 complex subunit 2	Decreased	Reviewed	Yes	Li et al., 2019
RF	O15173-2	O15173	PGRMC2	Membrane-associated progesterone receptor component 2	Increased	Reviewed	Yes	Li et al., 2019
RF	O15230	O15230	LAMA5	Laminin subunit alpha-5	Increased	Reviewed	Yes	Li et al., 2019
RF	B4DVY1	O15371	EIF3D	Eukaryotic translation initiation factor 3 subunit D	Decreased	Reviewed	Yes	Li et al., 2019
RF	O43175	O43175	PHGDH	D-3-phosphoglycerate dehydrogenase	Increased	Reviewed	Yes	Li et al., 2019
RF	O43236	O43236	SEPTIN4	Septin-4	Increased	Reviewed	Yes	Li et al., 2019
RF	O43242	O43242	PSMD3	26S proteasome non-ATPase regulatory subunit 3	Increased	Reviewed	Yes	Li et al., 2019
RF	O43805	O43805	SSNA1	Sjoegren syndrome nuclear autoantigen 1	Decreased	Reviewed	Yes	Bogle et al., 2017
RF	O43847-2	O43847	NRDC	Nardilysin	Decreased	Reviewed	Yes	Li et al., 2019
RF	O43854	O43854	EDIL3	EGF-like repeat and discoidin I-like domain-containing protein 3	Increased	Reviewed	Yes	Li et al., 2019
RF	O60507	O60507	TPST1	Protein-tyrosine sulfotransferase 1	Decreased	Reviewed	Yes	Li et al., 2019
RF	O60664	O60664	PLIN3	Perilipin-3	Decreased	Reviewed	Yes	Li et al., 2019
RF	O60884	O60884	DNAJA2	DnaJ homolog subfamily A member 2	Decreased	Reviewed	Yes	Li et al., 2019
RF	O75031	O75031	HSF2BP	Heat shock factor 2-binding protein	Increased	Reviewed	Yes	Li et al., 2019
RF	O75190-2	O75190	DNAJB6	DnaJ homolog subfamily B member 6	Increased	Reviewed	Yes	Li et al., 2019
RF	O75351	O75351	VPS4B	Vacuolar protein sorting-associated protein 4B	Increased	Reviewed	Yes	Li et al., 2019
RF	O75376-3	O75376	NCOR1	Nuclear receptor corepressor 1	Increased	Reviewed	Yes	Li et al., 2019
RF	O75452	O75452	RDH16	Retinol dehydrogenase 16	Increased	Reviewed	No	Li et al., 2019
RF	O75487	O75487	GPC4	Glypican-4	Increased	Reviewed	Yes	Li et al., 2019
RF	O75489	O75489	NDUFS3	NADH dehydrogenase [ubiquinone] iron-sulfur protein 3, mitochondrial	Increased	Reviewed	Yes	Li et al., 2019
RF	O75602-3	O75602	SPAG6	Sperm-associated antigen 6	Increased	Reviewed	Yes	Li et al., 2019
RF	O75608	O75608	LYPLA1	Acyl-protein thioesterase 1	Decreased	Reviewed	Yes	Li et al., 2019
RF	O75874	O75874	IDH1	Isocitrate dehydrogenase [NADP] cytoplasmic	Decreased	Reviewed	Yes	Li et al., 2019
RF	O75947	O75947	ATP5PD	ATP synthase subunit d, mitochondrial	Increased	Reviewed	Yes	Li et al., 2019
RF	O75952	O75952	CABYR	Calcium-binding tyrosine phosphorylation-regulated protein	Decreased	Reviewed	Yes	Li et al., 2019
RF	O75964	O75964	ATP5MG	ATP synthase subunit g, mitochondrial	Increased	Reviewed	Yes	Bogle et al., 2017
RF	O75969	O75969	AKAP3	A-kinase anchor protein 3	Increased	Reviewed	Yes	Li et al., 2019
RF	O94788	O94788	ALDH1A2	Retinal dehydrogenase 2	Decreased	Reviewed	Yes	Li et al., 2019
RF	O94973	O94973	AP2A2	AP-2 complex subunit alpha-2	Decreased	Reviewed	Yes	Li et al., 2019
RF	O95081-2	O95081	AGFG2	Arf-GAP domain and FG repeat-containing protein 2	Decreased	Reviewed	Yes	Li et al., 2019
RF	O95202	O95202	LETM1	Mitochondrial proton/calcium exchanger protein	Increased	Reviewed	Yes	Li et al., 2019
RF	O95716	O95716	RAB3D	Ras-related protein Rab-3D	Increased	Reviewed	Yes	Li et al., 2019
RF	O95777	O95777	LSM8	U6 snRNA-associated Sm-like protein LSm8	Decreased	Reviewed	Yes	Li et al., 2019
RF	O95831	O95831	AIFM1	Apoptosis-inducing factor 1, mitochondrial	Decreased	Reviewed	Yes	Bogle et al., 2017; Li et al., 2019
RF	O95861	O95861	BPNT1	3'(2'),5'-bisphosphate nucleotidase 1	Decreased	Reviewed	Yes	Li et al., 2019
RF	O96008	O96008	TOMM40	Mitochondrial import receptor subunit TOM40 homolog	Increased	Reviewed	Yes	Li et al., 2019
RF	O96019	O96019	ACTL6A	Actin-like protein 6A	Decreased	Reviewed	Yes	Li et al., 2019
RF	P00338-3	P00338	LDHA	L-lactate dehydrogenase A chain	Decreased	Reviewed	Yes	Li et al., 2019
RF	P00352	P00352	ALDH1A1	Retinal dehydrogenase 1	Decreased	Reviewed	Yes	Li et al., 2019
RF	P00387	P00387	CYB5R3	NADH-cytochrome b5 reductase 3	Decreased	Reviewed	Yes	Bogle et al., 2017
RF	P00403	P00403	MT-CO2	Cytochrome c oxidase subunit 2	Increased	Reviewed	Yes	Bogle et al., 2017
RF	P00441	P00441	SOD1	Superoxide dismutase [Cu-Zn]	Decreased	Reviewed	Yes	Li et al., 2019
RF	P00492	P00492	HPRT1	Hypoxanthine-guanine phosphoribosyltransferase	Decreased	Reviewed	Yes	Bogle et al., 2017; Li et al., 2019
RF	P00558	P00558	PGK1	Phosphoglycerate kinase 1	Decreased	Reviewed	Yes	Li et al., 2019
RF	P00558	P00558	PGK1	Phosphoglycerate kinase 1	Increased	Reviewed	Yes	Bogle et al., 2017
RF	P00918	P00918	CA2	Carbonic anhydrase 2	Decreased	Reviewed	Yes	Bogle et al., 2017; Li et al., 2019
RF	P01008	P01008	SERPINC1	Antithrombin-III	Decreased	Reviewed	Yes	Bogle et al., 2017
RF	P02533	P02533	KRT14	Keratin, type I cytoskeletal 14	Increased	Reviewed	Yes	Li et al., 2019
RF	P02538	P02538	KRT6A	Keratin, type II cytoskeletal 6A	Increased	Reviewed	Yes	Li et al., 2019
RF	P02743	P02743	APCS	Serum amyloid P-component	Decreased	Reviewed	Yes	Li et al., 2019
RF	P02743	P02743	APCS	Serum amyloid P-component	Increased	Reviewed	Yes	Bogle et al., 2017
RF	P02751-17	P02751	FN1	Fibronectin	Decreased	Reviewed	Yes	Li et al., 2019
RF	P02768	P02768	ALB	Serum albumin	Increased	Reviewed	Yes	Li et al., 2019
RF	P02794	P02794	FTH1	Ferritin heavy chain	Increased	Reviewed	Yes	Li et al., 2019
RF	P03973	P03973	SLPI	Antileukoproteinase	Increased	Reviewed	Yes	Li et al., 2019
RF	P04049-2	P04049	RAF1	RAF proto-oncogene serine/threonine-protein kinase	Decreased	Reviewed	Yes	Li et al., 2019
RF	P04066	P04066	FUCA1	Tissue alpha-L-fucosidase	Decreased	Reviewed	Yes	Li et al., 2019
RF	P04083	P04083	ANXA1	Annexin A1	Increased	Reviewed	Yes	Li et al., 2019
RF	P04264	P04264	KRT1	Keratin, type II cytoskeletal 1	Increased	Reviewed	Yes	Li et al., 2019
RF	P04279	P04279	SEMG1	Semenogelin-1	Decreased	Reviewed	Yes	Li et al., 2019
RF	P04406	P04406	GAPDH	Glyceraldehyde-3-phosphate dehydrogenase	Decreased	Reviewed	Yes	Li et al., 2019
RF	P05164-3	P05164	MPO	Myeloperoxidase	Decreased	Reviewed	Yes	Li et al., 2019
RF	P05386	P05386	RPLP1	60S acidic ribosomal protein P1	Decreased	Reviewed	Yes	Li et al., 2019
RF	P05387	P05387	RPLP2	60S acidic ribosomal protein P2	Increased	Reviewed	Yes	Li et al., 2019
RF	P05388	P05388	RPLP0	60S acidic ribosomal protein P0	Decreased	Reviewed	Yes	Li et al., 2019
RF	P06576	P06576	ATP5F1B	ATP synthase subunit beta, mitochondrial	Increased	Reviewed	Yes	Bogle et al., 2017
RF	P06702	P06702	S100A9	Protein S100-A9	Increased	Reviewed	Yes	Li et al., 2019
RF	P06733	P06733	ENO1	Alpha-enolase	Decreased	Reviewed	Yes	Li et al., 2019
RF	P06744	P06744	GPI	Glucose-6-phosphate isomerase	Decreased	Reviewed	Yes	Bogle et al., 2017; Li et al., 2019
RF	P06858	P06858	LPL	Lipoprotein lipase	Increased	Reviewed	Yes	Li et al., 2019
RF	P07108,P07108-4	P07108	DBI	Acyl-CoA-binding protein	Decreased	Reviewed	Yes	Bogle et al., 2017; Li et al., 2019
RF	P07195	P07195	LDHB	L-lactate dehydrogenase B chain	Decreased	Reviewed	Yes	Li et al., 2019
RF	P07205	P07205	PGK2	Phosphoglycerate kinase 2	Decreased	Reviewed	Yes	Li et al., 2019
RF	P07237	P07237	P4HB	Protein disulfide-isomerase	Decreased	Reviewed	Yes	Li et al., 2019
RF	P07288	P07288	KLK3	Prostate-specific antigen	Increased	Reviewed	Yes	Bogle et al., 2017
RF	P07339	P07339	CTSD	Cathepsin D	Decreased	Reviewed	Yes	Li et al., 2019
RF	P07711	P07711	CTSL	Cathepsin L1	Decreased	Reviewed	Yes	Li et al., 2019
RF	P07814	P07814	EPRS1	Bifunctional glutamate/proline--tRNA ligase	Decreased	Reviewed	Yes	Li et al., 2019
RF	P07864	P07864	LDHC	L-lactate dehydrogenase C chain	Decreased	Reviewed	Yes	Bogle et al., 2017; Li et al., 2019
RF	P07900-2	P07900	HSP90AA1	Heat shock protein HSP 90-alpha	Decreased	Reviewed	Yes	Li et al., 2019
RF	P07910	P07910	HNRNPC	Heterogeneous nuclear ribonucleoproteins C1/C2	Decreased	Reviewed	Yes	Li et al., 2019
RF	P07954	P07954	FH	Fumarate hydratase, mitochondrial	Decreased	Reviewed	Yes	Li et al., 2019
RF	P08118	P08118	MSMB	Beta-microseminoprotein	Increased	Reviewed	Yes	Li et al., 2019
RF	P08311	P08311	CTSG	Cathepsin G	Decreased	Reviewed	Yes	Li et al., 2019
RF	P08574	P08574	CYC1	Cytochrome c1, heme protein, mitochondrial	Increased	Reviewed	Yes	Li et al., 2019
RF	P08779	P08779	KRT16	Keratin, type I cytoskeletal 16	Increased	Reviewed	Yes	Li et al., 2019
RF	P09467	P09467	FBP1	Fructose-1,6-bisphosphatase 1	Decreased	Reviewed	Yes	Li et al., 2019
RF	P09525	P09525	ANXA4	Annexin A4	Increased	Reviewed	Yes	Bogle et al., 2017
RF	P09936	P09936	UCHL1	Ubiquitin carboxyl-terminal hydrolase isozyme L1	Decreased	Reviewed	Yes	Li et al., 2019
RF	P0C7I6	P0C7I6	CCDC159	Coiled-coil domain-containing protein 159	Increased	Reviewed	Yes	Li et al., 2019
RF	P0C8F1	P0C8F1	PATE4	Prostate and testis expressed protein 4	Increased	Reviewed	Yes	Li et al., 2019
RF	P0DKB6	P0DKB6	MPC1L	Mitochondrial pyruvate carrier 1-like protein	Increased	Reviewed	Yes	Li et al., 2019
RF	P08107	P0DMV8	HSPA1A	Heat shock 70 kDa protein 1A	Decreased	Reviewed	Yes	Li et al., 2019
RF	P62158	P0DP23	CALM1	Calmodulin-1	Decreased	Reviewed	Yes	Bogle et al., 2017; Li et al., 2019
RF	P30042	P0DPI2	GATD3A	Glutamine amidotransferase-like class 1 domain-containing protein 3A, mitochondrial	Decreased	Reviewed	Yes	Li et al., 2019
RF	P10323	P10323	ACR	Acrosin	Decreased	Reviewed	Yes	Bogle et al., 2017; Li et al., 2019
RF	P10515	P10515	DLAT	Dihydrolipoyllysine-residue acetyltransferase component of pyruvate dehydrogenase complex, mitochondrial	Increased	Reviewed	Yes	Bogle et al., 2017
RF	P10606	P10606	COX5B	Cytochrome c oxidase subunit 5B, mitochondrial	Increased	Reviewed	Yes	Li et al., 2019
RF	P10644	P10644	PRKAR1A	cAMP-dependent protein kinase type I-alpha regulatory subunit	Decreased	Reviewed	Yes	Li et al., 2019
RF	P10768	P10768	ESD	S-formylglutathione hydrolase	Decreased	Reviewed	Yes	Li et al., 2019
RF	P10909,P10909-5	P10909	CLU	Clusterin	Increased	Reviewed	Yes	Bogle et al., 2017; Li et al., 2019
RF	P11021	P11021	HSPA5	Endoplasmic reticulum chaperone BiP	Decreased	Reviewed	Yes	Li et al., 2019
RF	P11142	P11142	HSPA8	Heat shock cognate 71 kDa protein	Decreased	Reviewed	Yes	Li et al., 2019
RF	P11177	P11177	PDHB	Pyruvate dehydrogenase E1 component subunit beta, mitochondrial	Increased	Reviewed	Yes	Bogle et al., 2017
RF	P11940	P11940	PABPC1	Polyadenylate-binding protein 1	Decreased	Reviewed	Yes	Li et al., 2019
RF	P12277	P12277	CKB	Creatine kinase B-type	Increased	Reviewed	Yes	Bogle et al., 2017
RF	P12821	P12821	ACE	Angiotensin-converting enzyme	Decreased	Reviewed	Yes	Li et al., 2019
RF	P13073	P13073	COX4I1	Cytochrome c oxidase subunit 4 isoform 1, mitochondrial	Increased	Reviewed	Yes	Li et al., 2019
RF	P13639	P13639	EEF2	Elongation factor 2	Decreased	Reviewed	Yes	Li et al., 2019
RF	P13645	P13645	KRT10	Keratin, type I cytoskeletal 10	Increased	Reviewed	Yes	Li et al., 2019
RF	P13646	P13646	KRT13	Keratin, type I cytoskeletal 13	Increased	Reviewed	Yes	Li et al., 2019
RF	P13647	P13647	KRT5	Keratin, type II cytoskeletal 5	Increased	Reviewed	Yes	Li et al., 2019
RF	P13667	P13667	PDIA4	Protein disulfide-isomerase A4	Decreased	Reviewed	Yes	Li et al., 2019
RF	P13861	P13861	PRKAR2A	cAMP-dependent protein kinase type II-alpha regulatory subunit	Decreased	Reviewed	Yes	Li et al., 2019
RF	P14314	P14314	PRKCSH	Glucosidase 2 subunit beta	Decreased	Reviewed	Yes	Bogle et al., 2017
RF	P14555	P14555	PLA2G2A	Phospholipase A2, membrane associated	Increased	Reviewed	Yes	Li et al., 2019
RF	P14625	P14625	HSP90B1	Endoplasmin	Decreased	Reviewed	Yes	Li et al., 2019
RF	P14854	P14854	COX6B1	Cytochrome c oxidase subunit 6B1	Increased	Reviewed	Yes	Li et al., 2019
RF	P14866	P14866	HNRNPL	Heterogeneous nuclear ribonucleoprotein L	Decreased	Reviewed	Yes	Li et al., 2019
RF	P15121	P15121	AKR1B1	Aldo-keto reductase family 1 member B1	Decreased	Reviewed	Yes	Li et al., 2019
RF	P15144	P15144	ANPEP	Aminopeptidase N	Increased	Reviewed	Yes	Bogle et al., 2017
RF	P15259	P15259	PGAM2	Phosphoglycerate mutase 2	Decreased	Reviewed	Yes	Bogle et al., 2017; Li et al., 2019
RF	P15289	P15289	ARSA	Arylsulfatase A	Decreased	Reviewed	Yes	Li et al., 2019
RF	P15309	P15309	ACP3	Prostatic acid phosphatase	Increased	Reviewed	Yes	Bogle et al., 2017
RF	P15735	P15735	PHKG2	Phosphorylase b kinase gamma catalytic chain, liver/testis isoform	Decreased	Reviewed	Yes	Li et al., 2019
RF	P15924	P15924	DSP	Desmoplakin	Increased	Reviewed	Yes	Li et al., 2019
RF	P16562	P16562	CRISP2	Cysteine-rich secretory protein 2	Decreased	Reviewed	Yes	Li et al., 2019
RF	P16870	P16870	CPE	Carboxypeptidase E	Increased	Reviewed	Yes	Bogle et al., 2017
RF	P17174	P17174	GOT1	Aspartate aminotransferase, cytoplasmic	Decreased	Reviewed	Yes	Li et al., 2019
RF	P17612	P17612	PRKACA	cAMP-dependent protein kinase catalytic subunit alpha	Decreased	Reviewed	Yes	Li et al., 2019
RF	P17980	P17980	PSMC3	26S proteasome regulatory subunit 6A	Decreased	Reviewed	Yes	Bogle et al., 2017
RF	P17987	P17987	TCP1	T-complex protein 1 subunit alpha	Decreased	Reviewed	Yes	Li et al., 2019
RF	P18669	P18669	PGAM1	Phosphoglycerate mutase 1	Decreased	Reviewed	Yes	Li et al., 2019
RF	P18859	P18859	ATP5PF	ATP synthase-coupling factor 6, mitochondrial	Increased	Reviewed	Yes	Li et al., 2019
RF	P19013	P19013	KRT4	Keratin, type II cytoskeletal 4	Increased	Reviewed	Yes	Li et al., 2019
RF	P19338	P19338	NCL	Nucleolin	Decreased	Reviewed	Yes	Li et al., 2019
RF	P20142	P20142	PGC	Gastricsin	Increased	Reviewed	Yes	Bogle et al., 2017
RF	P20151	P20151	KLK2	Kallikrein-2	Decreased	Reviewed	Yes	Li et al., 2019
RF	P20160	P20160	AZU1	Azurocidin	Decreased	Reviewed	Yes	Li et al., 2019
RF	P20338	P20338	RAB4A	Ras-related protein Rab-4A	Decreased	Reviewed	Yes	Li et al., 2019
RF	P20618	P20618	PSMB1	Proteasome subunit beta type-1	Decreased	Reviewed	Yes	Li et al., 2019
RF	P20671	P20671	H2AC7	Histone H2A type 1-D	Increased	Reviewed	Yes	Li et al., 2019
RF	P20674	P20674	COX5A	Cytochrome c oxidase subunit 5A, mitochondrial	Increased	Reviewed	Yes	Li et al., 2019
RF	P20700	P20700	LMNB1	Lamin-B1	Increased	Reviewed	Yes	Li et al., 2019
RF	P20810	P20810	CAST	Calpastatin	Decreased	Reviewed	Yes	Bogle et al., 2017
RF	P20933	P20933	AGA	N(4)-(beta-N-acetylglucosaminyl)-L-asparaginase	Decreased	Reviewed	Yes	Li et al., 2019
RF	P21266	P21266	GSTM3	Glutathione S-transferase Mu 3	Decreased	Reviewed	Yes	Bogle et al., 2017
RF	P21266	P21266	GSTM3	Glutathione S-transferase Mu 3	Increased	Reviewed	Yes	Li et al., 2019
RF	P21399	P21399	ACO1	Cytoplasmic aconitate hydratase	Decreased	Reviewed	Yes	Li et al., 2019
RF	P21912	P21912	SDHB	Succinate dehydrogenase [ubiquinone] iron-sulfur subunit, mitochondrial	Increased	Reviewed	Yes	Li et al., 2019
RF	P22090	P22090	RPS4Y1	40S ribosomal protein S4, Y isoform 1	Decreased	Reviewed	Yes	Li et al., 2019
RF	P22102	P22102	GART	Trifunctional purine biosynthetic protein adenosine-3	Decreased	Reviewed	Yes	Li et al., 2019
RF	P22234	P22234	PAICS	Multifunctional protein ADE2 [Includes: Phosphoribosylaminoimidazole-succinocarboxamide synthase	Decreased	Reviewed	Yes	Li et al., 2019
RF	P22314	P22314	UBA1	Ubiquitin-like modifier-activating enzyme 1	Decreased	Reviewed	Yes	Li et al., 2019
RF	P22626	P22626	HNRNPA2B1	Heterogeneous nuclear ribonucleoproteins A2/B1	Decreased	Reviewed	Yes	Li et al., 2019
RF	P22695	P22695	UQCRC2	Cytochrome b-c1 complex subunit 2, mitochondrial	Increased	Reviewed	Yes	Bogle et al., 2017
RF	P23284	P23284	PPIB	Peptidyl-prolyl cis-trans isomerase B	Decreased	Reviewed	Yes	Li et al., 2019
RF	P23381	P23381	WARS1	Tryptophan--tRNA ligase, cytoplasmic	Decreased	Reviewed	Yes	Li et al., 2019
RF	P23526	P23526	AHCY	Adenosylhomocysteinase	Decreased	Reviewed	Yes	Li et al., 2019
RF	P25311	P25311	AZGP1	Zinc-alpha-2-glycoprotein	Decreased	Reviewed	Yes	Li et al., 2019
RF	P25311	P25311	AZGP1	Zinc-alpha-2-glycoprotein	Increased	Reviewed	Yes	Bogle et al., 2017
RF	J3KPV7	P25325	MPST	3-mercaptopyruvate sulfurtransferase	Decreased	Reviewed	Yes	Li et al., 2019
RF	P25685	P25685	DNAJB1	DnaJ homolog subfamily B member 1	Decreased	Reviewed	Yes	Li et al., 2019
RF	P25705	P25705	ATP5F1A	ATP synthase subunit alpha, mitochondrial	Decreased	Reviewed	Yes	Li et al., 2019
RF	P25786	P25786	PSMA1	Proteasome subunit alpha type-1	Decreased	Reviewed	Yes	Li et al., 2019
RF	P25787	P25787	PSMA2	Proteasome subunit alpha type-2	Decreased	Reviewed	Yes	Li et al., 2019
RF	P25788	P25788	PSMA3	Proteasome subunit alpha type-3	Decreased	Reviewed	Yes	Li et al., 2019
RF	P25789	P25789	PSMA4	Proteasome subunit alpha type-4	Decreased	Reviewed	Yes	Li et al., 2019
RF	P26640	P26640	VARS1	Valine--tRNA ligase	Decreased	Reviewed	Yes	Bogle et al., 2017; Li et al., 2019
RF	P26641	P26641	EEF1G	Elongation factor 1-gamma	Decreased	Reviewed	Yes	Bogle et al., 2017; Li et al., 2019
RF	P26885	P26885	FKBP2	Peptidyl-prolyl cis-trans isomerase FKBP2	Decreased	Reviewed	Yes	Li et al., 2019
RF	P27105	P27105	STOM	Erythrocyte band 7 integral membrane protein	Decreased	Reviewed	Yes	Li et al., 2019
RF	P27797	P27797	CALR	Calreticulin	Decreased	Reviewed	Yes	Li et al., 2019
RF	P28066	P28066	PSMA5	Proteasome subunit alpha type-5	Decreased	Reviewed	Yes	Li et al., 2019
RF	P28070	P28070	PSMB4	Proteasome subunit beta type-4	Decreased	Reviewed	Yes	Li et al., 2019
RF	P28072	P28072	PSMB6	Proteasome subunit beta type-6	Decreased	Reviewed	Yes	Li et al., 2019
RF	P28074	P28074	PSMB5	Proteasome subunit beta type-5	Decreased	Reviewed	Yes	Li et al., 2019
RF	P29144	P29144	TPP2	Tripeptidyl-peptidase 2	Decreased	Reviewed	Yes	Li et al., 2019
RF	P29218,P29218-3	P29218	IMPA1	Inositol monophosphatase 1	Decreased	Reviewed	Yes	Li et al., 2019
RF	P30040	P30040	ERP29	Endoplasmic reticulum resident protein 29	Decreased	Reviewed	Yes	Bogle et al., 2017
RF	P30049	P30049	ATP5F1D	ATP synthase subunit delta, mitochondrial	Increased	Reviewed	Yes	Li et al., 2019
RF	P30086	P30086	PEBP1	Phosphatidylethanolamine-binding protein 1	Decreased	Reviewed	Yes	Li et al., 2019
RF	P30101	P30101	PDIA3	Protein disulfide-isomerase A3	Decreased	Reviewed	Yes	Li et al., 2019
RF	P30613	P30613	PKLR	Pyruvate kinase PKLR	Decreased	Reviewed	Yes	Li et al., 2019
RF	P30711	P30711	GSTT1	Glutathione S-transferase theta-1	Decreased	Reviewed	Yes	Li et al., 2019
RF	P31150	P31150	GDI1	Rab GDP dissociation inhibitor alpha	Decreased	Reviewed	Yes	Bogle et al., 2017; Li et al., 2019
RF	P31939	P31939	ATIC	Bifunctional purine biosynthesis protein PURH	Decreased	Reviewed	Yes	Li et al., 2019
RF	P31948	P31948	STIP1	Stress-induced-phosphoprotein 1	Decreased	Reviewed	Yes	Li et al., 2019
RF	P34896	P34896	SHMT1	Serine hydroxymethyltransferase, cytosolic	Decreased	Reviewed	Yes	Li et al., 2019
RF	P34913	P34913	EPHX2	Bifunctional epoxide hydrolase 2 [Includes: Cytosolic epoxide hydrolase 2	Increased	Reviewed	Yes	Li et al., 2019
RF	P34931	P34931	HSPA1L	Heat shock 70 kDa protein 1-like	Decreased	Reviewed	Yes	Li et al., 2019
RF	P34932	P34932	HSPA4	Heat shock 70 kDa protein 4	Decreased	Reviewed	Yes	Li et al., 2019
RF	P34949	P34949	MPI	Mannose-6-phosphate isomerase	Decreased	Reviewed	Yes	Li et al., 2019
RF	P35237	P35237	SERPINB6	Serpin B6	Decreased	Reviewed	Yes	Li et al., 2019
RF	P35268	P35268	RPL22	60S ribosomal protein L22	Decreased	Reviewed	Yes	Li et al., 2019
RF	P35527	P35527	KRT9	Keratin, type I cytoskeletal 9	Increased	Reviewed	Yes	Li et al., 2019
RF	P35579	P35579	MYH9	Myosin-9	Increased	Reviewed	Yes	Li et al., 2019
RF	P35998	P35998	PSMC2	26S proteasome regulatory subunit 7	Decreased	Reviewed	Yes	Li et al., 2019
RF	P36578	P36578	RPL4	60S ribosomal protein L4	Decreased	Reviewed	Yes	Li et al., 2019
RF	P36957	P36957	DLST	Dihydrolipoyllysine-residue succinyltransferase component of 2-oxoglutarate dehydrogenase complex, mitochondrial	Increased	Reviewed	Yes	Bogle et al., 2017
RF	P36969	P36969	GPX4	Phospholipid hydroperoxide glutathione peroxidase	Increased	Reviewed	Yes	Li et al., 2019
RF	P37198	P37198	NUP62	Nuclear pore glycoprotein p62	Decreased	Reviewed	Yes	Li et al., 2019
RF	P37837	P37837	TALDO1	Transaldolase	Decreased	Reviewed	Yes	Li et al., 2019
RF	P39019	P39019	RPS19	40S ribosomal protein S19	Decreased	Reviewed	Yes	Li et al., 2019
RF	P39060-2,P39060	P39060	COL18A1	Collagen alpha-1	Decreased	Reviewed	Yes	Li et al., 2019
RF	P39656	P39656	DDOST	Dolichyl-diphosphooligosaccharide--protein glycosyltransferase 48 kDa subunit	Decreased	Reviewed	Yes	Bogle et al., 2017
RF	P40227	P40227	CCT6A	T-complex protein 1 subunit zeta	Decreased	Reviewed	Yes	Li et al., 2019
RF	P40306	P40306	PSMB10	Proteasome subunit beta type-10	Decreased	Reviewed	No	Li et al., 2019
RF	P40617	P40617	ARL4A	ADP-ribosylation factor-like protein 4A	Increased	Reviewed	Yes	Li et al., 2019
RF	P40925,P40925-3	P40925	MDH1	Malate dehydrogenase, cytoplasmic	Decreased	Reviewed	Yes	Bogle et al., 2017; Li et al., 2019
RF	P40926	P40926	MDH2	Malate dehydrogenase, mitochondrial	Increased	Reviewed	Yes	Bogle et al., 2017
RF	P41214	P41214	EIF2D	Eukaryotic translation initiation factor 2D	Decreased	Reviewed	Yes	Li et al., 2019
RF	P41250	P41250	GARS1	Glycine--tRNA ligase	Decreased	Reviewed	Yes	Li et al., 2019
RF	P41252	P41252	IARS1	Isoleucine--tRNA ligase, cytoplasmic	Decreased	Reviewed	Yes	Li et al., 2019
RF	P42785	P42785	PRCP	Lysosomal Pro-X carboxypeptidase	Decreased	Reviewed	Yes	Li et al., 2019
RF	P43358	P43358	MAGEA4	Melanoma-associated antigen 4	Decreased	Reviewed	Yes	Li et al., 2019
RF	P43490	P43490	NAMPT	Nicotinamide phosphoribosyltransferase	Decreased	Reviewed	Yes	Li et al., 2019
RF	P45880	P45880	VDAC2	Voltage-dependent anion-selective channel protein 2	Increased	Reviewed	Yes	Li et al., 2019
RF	P46926	P46926	GNPDA1	Glucosamine-6-phosphate isomerase 1	Decreased	Reviewed	Yes	Li et al., 2019
RF	P47897	P47897	QARS1	Glutamine--tRNA ligase	Decreased	Reviewed	Yes	Li et al., 2019
RF	P48047	P48047	ATP5PO	ATP synthase subunit O, mitochondrial	Increased	Reviewed	Yes	Li et al., 2019
RF	P48147	P48147	PREP	Prolyl endopeptidase	Decreased	Reviewed	Yes	Li et al., 2019
RF	P48637	P48637	GSS	Glutathione synthetase	Decreased	Reviewed	Yes	Li et al., 2019
RF	P48643	P48643	CCT5	T-complex protein 1 subunit epsilon	Decreased	Reviewed	Yes	Li et al., 2019
RF	P48729	P48729	CSNK1A1	Casein kinase I isoform alpha	Decreased	Reviewed	Yes	Li et al., 2019
RF	P49189	P49189	ALDH9A1	4-trimethylaminobutyraldehyde dehydrogenase	Decreased	Reviewed	Yes	Li et al., 2019
RF	P49221	P49221	TGM4	Protein-glutamine gamma-glutamyltransferase 4	Decreased	Reviewed	Yes	Li et al., 2019
RF	P49223	P49223	SPINT3	Kunitz-type protease inhibitor 3	Increased	Reviewed	Yes	Li et al., 2019
RF	P49366	P49366	DHPS	Deoxyhypusine synthase	Decreased	Reviewed	Yes	Li et al., 2019
RF	P49368	P49368	CCT3	T-complex protein 1 subunit gamma	Decreased	Reviewed	Yes	Li et al., 2019
RF	P49441	P49441	INPP1	Inositol polyphosphate 1-phosphatase	Decreased	Reviewed	Yes	Li et al., 2019
RF	P49589-3	P49589	CARS1	Cysteine--tRNA ligase, cytoplasmic	Decreased	Reviewed	Yes	Li et al., 2019
RF	P49720	P49720	PSMB3	Proteasome subunit beta type-3	Decreased	Reviewed	Yes	Li et al., 2019
RF	P49721	P49721	PSMB2	Proteasome subunit beta type-2	Decreased	Reviewed	Yes	Li et al., 2019
RF	P49840	P49840	GSK3A	Glycogen synthase kinase-3 alpha	Decreased	Reviewed	Yes	Li et al., 2019
RF	P49841	P49841	GSK3B	Glycogen synthase kinase-3 beta	Decreased	Reviewed	Yes	Li et al., 2019
RF	P49901	P49901	SMCP	Sperm mitochondrial-associated cysteine-rich protein	Increased	Reviewed	Yes	Li et al., 2019
RF	P49903	P49903	SEPHS1	Selenide, water dikinase 1	Decreased	Reviewed	Yes	Li et al., 2019
RF	P50395	P50395	GDI2	Rab GDP dissociation inhibitor beta	Decreased	Reviewed	Yes	Bogle et al., 2017
RF	P50579	P50579	METAP2	Methionine aminopeptidase 2	Decreased	Reviewed	Yes	Li et al., 2019
RF	P50914	P50914	RPL14	60S ribosomal protein L14	Decreased	Reviewed	Yes	Li et al., 2019
RF	P50990	P50990	CCT8	T-complex protein 1 subunit theta	Decreased	Reviewed	Yes	Li et al., 2019
RF	P50991	P50991	CCT4	T-complex protein 1 subunit delta	Decreased	Reviewed	Yes	Bogle et al., 2017
RF	P51149	P51149	RAB7A	Ras-related protein Rab-7a	Decreased	Reviewed	Yes	Li et al., 2019
RF	P51665	P51665	PSMD7	26S proteasome non-ATPase regulatory subunit 7	Decreased	Reviewed	Yes	Li et al., 2019
RF	P52209,B4DQJ8	P52209	PGD	6-phosphogluconate dehydrogenase, decarboxylating	Decreased	Reviewed	Yes	Bogle et al., 2017; Li et al., 2019
RF	P52292	P52292	KPNA2	Importin subunit alpha-1	Decreased	Reviewed	Yes	Li et al., 2019
RF	P52597	P52597	HNRNPF	Heterogeneous nuclear ribonucleoprotein F	Decreased	Reviewed	Yes	Li et al., 2019
RF	P52907	P52907	CAPZA1	F-actin-capping protein subunit alpha-1	Decreased	Reviewed	Yes	Li et al., 2019
RF	P53396	P53396	ACLY	ATP-citrate synthase	Decreased	Reviewed	Yes	Li et al., 2019
RF	P53602	P53602	MVD	Diphosphomevalonate decarboxylase	Decreased	Reviewed	Yes	Li et al., 2019
RF	P54136	P54136	RARS1	Arginine--tRNA ligase, cytoplasmic	Decreased	Reviewed	Yes	Li et al., 2019
RF	P54578	P54578	USP14	Ubiquitin carboxyl-terminal hydrolase 14	Increased	Reviewed	Yes	Bogle et al., 2017
RF	P54652	P54652	HSPA2	Heat shock-related 70 kDa protein 2	Decreased	Reviewed	Yes	Li et al., 2019
RF	P54727	P54727	RAD23B	UV excision repair protein RAD23 homolog B	Decreased	Reviewed	Yes	Bogle et al., 2017; Li et al., 2019
RF	P55060	P55060	CSE1L	Exportin-2	Decreased	Reviewed	Yes	Li et al., 2019
RF	P55072	P55072	VCP	Transitional endoplasmic reticulum ATPase	Decreased	Reviewed	Yes	Li et al., 2019
RF	P55145	P55145	MANF	Mesencephalic astrocyte-derived neurotrophic factor	Decreased	Reviewed	Yes	Bogle et al., 2017
RF	P55327-3	P55327	TPD52	Tumor protein D52	Decreased	Reviewed	Yes	Li et al., 2019
RF	P55795	P55795	HNRNPH2	Heterogeneous nuclear ribonucleoprotein H2	Decreased	Reviewed	Yes	Li et al., 2019
RF	P55809	P55809	OXCT1	Succinyl-CoA:3-ketoacid coenzyme A transferase 1, mitochondrial	Increased	Reviewed	Yes	Bogle et al., 2017
RF	P55884-2	P55884	EIF3B	Eukaryotic translation initiation factor 3 subunit B	Decreased	Reviewed	Yes	Li et al., 2019
RF	P56537	P56537	EIF6	Eukaryotic translation initiation factor 6	Decreased	Reviewed	Yes	Li et al., 2019
RF	P59282	P59282	TPPP2	Tubulin polymerization-promoting protein family member 2	Decreased	Reviewed	Yes	Li et al., 2019
RF	P61006	P61006	RAB8A	Ras-related protein Rab-8A	Decreased	Reviewed	Yes	Li et al., 2019
RF	P61018	P61018	RAB4B	Ras-related protein Rab-4B	Decreased	Reviewed	Yes	Li et al., 2019
RF	P61019	P61019	RAB2A	Ras-related protein Rab-2A	Decreased	Reviewed	Yes	Bogle et al., 2017
RF	P61081	P61081	UBE2M	NEDD8-conjugating enzyme Ubc12	Decreased	Reviewed	Yes	Li et al., 2019
RF	P61163	P61163	ACTR1A	Alpha-centractin	Decreased	Reviewed	Yes	Li et al., 2019
RF	P61247	P61247	RPS3A	40S ribosomal protein S3a	Increased	Reviewed	Yes	Li et al., 2019
RF	P61626	P61626	LYZ	Lysozyme C	Decreased	Reviewed	Yes	Li et al., 2019
RF	P61970	P61970	NUTF2	Nuclear transport factor 2	Decreased	Reviewed	Yes	Li et al., 2019
RF	P62191	P62191	PSMC1	26S proteasome regulatory subunit 4	Decreased	Reviewed	Yes	Li et al., 2019
RF	P62244	P62244	RPS15A	40S ribosomal protein S15a	Decreased	Reviewed	Yes	Li et al., 2019
RF	P62258	P62258	YWHAE	14-3-3 protein epsilon	Increased	Reviewed	Yes	Bogle et al., 2017
RF	P62330	P62330	ARF6	ADP-ribosylation factor 6	Decreased	Reviewed	Yes	Li et al., 2019
RF	P62495	P62495	ETF1	Eukaryotic peptide chain release factor subunit 1	Decreased	Reviewed	Yes	Li et al., 2019
RF	P62805	P62805	H4C1	Histone H4	Increased	Reviewed	Yes	Bogle et al., 2017
RF	P62826	P62826	RAN	GTP-binding nuclear protein Ran	Increased	Reviewed	Yes	Bogle et al., 2017
RF	P62857	P62857	RPS28	40S ribosomal protein S28	Decreased	Reviewed	Yes	Li et al., 2019
RF	P62879	P62879	GNB2	Guanine nucleotide-binding protein G	Increased	Reviewed	Yes	Li et al., 2019
RF	P62942	P62942	FKBP1A	Peptidyl-prolyl cis-trans isomerase FKBP1A	Decreased	Reviewed	Yes	Li et al., 2019
RF	P63172	P63172	DYNLT1	Dynein light chain Tctex-type 1	Decreased	Reviewed	Yes	Li et al., 2019
RF	P63244	P63244	RACK1	Receptor of activated protein C kinase 1	Decreased	Reviewed	Yes	Li et al., 2019
RF	P67809	P67809	YBX1	Y-box-binding protein 1	Decreased	Reviewed	Yes	Li et al., 2019
RF	P78371	P78371	CCT2	T-complex protein 1 subunit beta	Decreased	Reviewed	Yes	Li et al., 2019
RF	P78406	P78406	RAE1	mRNA export factor	Increased	Reviewed	Yes	Bogle et al., 2017
RF	P80188	P80188	LCN2	Neutrophil gelatinase-associated lipocalin	Decreased	Reviewed	Yes	Li et al., 2019
RF	P81605	P81605	DCD	Dermcidin	Increased	Reviewed	Yes	Li et al., 2019
RF	P82909	P82909	MRPS36	28S ribosomal protein S36, mitochondrial	Decreased	Reviewed	Yes	Li et al., 2019
RF	P84077	P84077	ARF1	ADP-ribosylation factor 1	Decreased	Reviewed	Yes	Li et al., 2019
RF	P99999	P99999	CYCS	Cytochrome c	Decreased	Reviewed	Yes	Bogle et al., 2017
RF	Q00341	Q00341	HDLBP	Vigilin	Increased	Reviewed	Yes	Li et al., 2019
RF	Q00610-2	Q00610	CLTC	Clathrin heavy chain 1	Decreased	Reviewed	Yes	Li et al., 2019
RF	Q00688	Q00688	FKBP3	Peptidyl-prolyl cis-trans isomerase FKBP3	Decreased	Reviewed	Yes	Li et al., 2019
RF	Q00796	Q00796	SORD	Sorbitol dehydrogenase	Increased	Reviewed	Yes	Bogle et al., 2017
RF	Q01469	Q01469	FABP5	Fatty acid-binding protein 5	Decreased	Reviewed	Yes	Li et al., 2019
RF	Q01518	Q01518	CAP1	Adenylyl cyclase-associated protein 1	Decreased	Reviewed	Yes	Li et al., 2019
RF	Q01813	Q01813	PFKP	ATP-dependent 6-phosphofructokinase, platelet type	Decreased	Reviewed	Yes	Li et al., 2019
RF	Q02790	Q02790	FKBP4	Peptidyl-prolyl cis-trans isomerase FKBP4	Decreased	Reviewed	Yes	Li et al., 2019
RF	Q04837	Q04837	SSBP1	Single-stranded DNA-binding protein, mitochondrial	Increased	Reviewed	Yes	Li et al., 2019
RF	Q06210	Q06210	GFPT1	Glutamine--fructose-6-phosphate aminotransferase [isomerizing] 1	Decreased	Reviewed	Yes	Bogle et al., 2017
RF	Q075Z2	Q075Z2	BSPH1	Binder of sperm protein homolog 1	Decreased	Reviewed	Yes	Li et al., 2019
RF	Q08188	Q08188	TGM3	Protein-glutamine gamma-glutamyltransferase E	Decreased	Reviewed	Yes	Li et al., 2019
RF	Q08380	Q08380	LGALS3BP	Galectin-3-binding protein	Decreased	Reviewed	Yes	Li et al., 2019
RF	Q08945	Q08945	SSRP1	FACT complex subunit SSRP1	Decreased	Reviewed	Yes	Li et al., 2019
RF	Q08AM6	Q08AM6	VAC14	Protein VAC14 homolog	Increased	Reviewed	Yes	Li et al., 2019
RF	Q0P670	Q0P670	SPEM2	Uncharacterized protein SPEM2	Increased	Reviewed	Yes	Li et al., 2019
RF	Q12904	Q12904	AIMP1	Aminoacyl tRNA synthase complex-interacting multifunctional protein 1	Decreased	Reviewed	Yes	Li et al., 2019
RF	Q12906	Q12906	ILF3	Interleukin enhancer-binding factor 3	Decreased	Reviewed	No	Li et al., 2019
RF	Q12933-2	Q12933	TRAF2	TNF receptor-associated factor 2	Decreased	Reviewed	Yes	Li et al., 2019
RF	Q13011	Q13011	ECH1	Delta	Increased	Reviewed	Yes	Bogle et al., 2017
RF	Q13107	Q13107	USP4	Ubiquitin carboxyl-terminal hydrolase 4	Decreased	Reviewed	Yes	Li et al., 2019
RF	Q13136	Q13136	PPFIA1	Liprin-alpha-1	Decreased	Reviewed	Yes	Li et al., 2019
RF	Q13144	Q13144	EIF2B5	Translation initiation factor eIF-2B subunit epsilon	Decreased	Reviewed	Yes	Li et al., 2019
RF	Q13162	Q13162	PRDX4	Peroxiredoxin-4	Decreased	Reviewed	Yes	Li et al., 2019
RF	B3KYA7	Q13188	STK3	Serine/threonine-protein kinase 3	Decreased	Reviewed	Yes	Li et al., 2019
RF	Q13200	Q13200	PSMD2	26S proteasome non-ATPase regulatory subunit 2	Decreased	Reviewed	Yes	Li et al., 2019
RF	Q13508	Q13508	ART3	Ecto-ADP-ribosyltransferase 3	Decreased	Reviewed	Yes	Bogle et al., 2017
RF	A8MU28	Q13564	NAE1	NEDD8-activating enzyme E1 regulatory subunit	Decreased	Reviewed	Yes	Li et al., 2019
RF	Q13618	Q13618	CUL3	Cullin-3	Decreased	Reviewed	Yes	Li et al., 2019
RF	Q13642-5	Q13642	FHL1	Four and a half LIM domains protein 1	Decreased	Reviewed	Yes	Li et al., 2019
RF	Q13867	Q13867	BLMH	Bleomycin hydrolase	Decreased	Reviewed	Yes	Li et al., 2019
RF	Q14093	Q14093	CYLC2	Cylicin-2	Increased	Reviewed	Yes	Li et al., 2019
RF	Q14103-3	Q14103	HNRNPD	Heterogeneous nuclear ribonucleoprotein D0	Decreased	Reviewed	Yes	Li et al., 2019
RF	Q14152	Q14152	EIF3A	Eukaryotic translation initiation factor 3 subunit A	Decreased	Reviewed	Yes	Li et al., 2019
RF	Q14203,Q14203-3	Q14203	DCTN1	Dynactin subunit 1	Decreased	Reviewed	Yes	Bogle et al., 2017; Li et al., 2019
RF	Q14258	Q14258	TRIM25	E3 ubiquitin/ISG15 ligase TRIM25	Increased	Reviewed	Yes	Li et al., 2019
RF	Q14974	Q14974	KPNB1	Importin subunit beta-1	Decreased	Reviewed	Yes	Li et al., 2019
RF	Q14974	Q14974	KPNB1	Importin subunit beta-1	Increased	Reviewed	Yes	Bogle et al., 2017
RF	Q14997	Q14997	PSME4	Proteasome activator complex subunit 4	Decreased	Reviewed	Yes	Li et al., 2019
RF	Q15046,Q15046-2	Q15046	KARS1	Lysine--tRNA ligase	Decreased	Reviewed	Yes	Bogle et al., 2017; Li et al., 2019
RF	B5MCQ5	Q15084	PDIA6	Protein disulfide-isomerase A6	Decreased	Reviewed	Yes	Li et al., 2019
RF	Q15102	Q15102	PAFAH1B3	Platelet-activating factor acetylhydrolase IB subunit gamma	Decreased	Reviewed	Yes	Li et al., 2019
RF	Q15435	Q15435	PPP1R7	Protein phosphatase 1 regulatory subunit 7	Decreased	Reviewed	Yes	Li et al., 2019
RF	Q15506	Q15506	SPA17	Sperm surface protein Sp17	Increased	Reviewed	Yes	Li et al., 2019
RF	Q15631	Q15631	TSN	Translin	Decreased	Reviewed	Yes	Bogle et al., 2017; Li et al., 2019
RF	B7Z3P1	Q15813	TBCE	Tubulin-specific chaperone E	Decreased	Reviewed	Yes	Li et al., 2019
RF	B7Z904	Q16881	TXNRD1	Thioredoxin reductase 1, cytoplasmic	Decreased	Reviewed	Yes	Li et al., 2019
RF	Q16891-4	Q16891	IMMT	MICOS complex subunit MIC60	Increased	Reviewed	Yes	Li et al., 2019
RF	Q17RN3	Q17RN3	FAM98C	Protein FAM98C	Decreased	Reviewed	No	Li et al., 2019
RF	Q2M329	Q2M329	CCDC96	Coiled-coil domain-containing protein 96	Increased	Reviewed	Yes	Li et al., 2019
RF	Q3LXA3	Q3LXA3	TKFC	Triokinase/FMN cyclase	Decreased	Reviewed	Yes	Li et al., 2019
RF	Q4G0X9	Q4G0X9	CCDC40	Coiled-coil domain-containing protein 40	Increased	Reviewed	Yes	Li et al., 2019
RF	Q53FA7	Q53FA7	TP53I3	Quinone oxidoreductase PIG3	Decreased	Reviewed	Yes	Li et al., 2019
RF	Q53H82	Q53H82	LACTB2	Endoribonuclease LACTB2	Increased	Reviewed	Yes	Bogle et al., 2017
RF	Q5CZC0	Q5CZC0	FSIP2	Fibrous sheath-interacting protein 2	Increased	Reviewed	Yes	Li et al., 2019
RF	Q5FVE4	Q5FVE4	ACSBG2	Long-chain-fatty-acid--CoA ligase ACSBG2	Decreased	Reviewed	Yes	Li et al., 2019
RF	Q5GAN3	Q5GAN3	RNASE13	Probable inactive ribonuclease-like protein 13	Decreased	Reviewed	Yes	Li et al., 2019
RF	Q5GAN4	Q5GAN4	RNASE12	Probable inactive ribonuclease-like protein 12	Increased	Reviewed	No	Li et al., 2019
RF	Q5JQC4	Q5JQC4	CT47A1	Cancer/testis antigen 47A	Decreased	Reviewed	Yes	Li et al., 2019
RF	Q5JR08	Q5JR08	RHOC	Rho-related GTP-binding protein RhoC	Increased	Unreviewed	No	Li et al., 2019
RF	Q5JST6	Q5JST6	EFHC2	EF-hand domain-containing family member C2	Decreased	Reviewed	Yes	Bogle et al., 2017
RF	Q5JST6	Q5JST6	EFHC2	EF-hand domain-containing family member C2	Increased	Reviewed	Yes	Li et al., 2019
RF	Q5JU69	Q5JU69	TOR2A	Torsin-2A	Increased	Reviewed	Yes	Li et al., 2019
RF	Q5JX69	Q5JX69	FAM209B	Protein FAM209B	Increased	Reviewed	Yes	Li et al., 2019
RF	Q5LJA9	Q5LJA9	UCHL5	Ubiquitin carboxyl-terminal hydrolase	Decreased	Unreviewed	Yes	Li et al., 2019
RF	Q5QJ74	Q5QJ74	TBCEL	Tubulin-specific chaperone cofactor E-like protein	Decreased	Reviewed	Yes	Li et al., 2019
RF	Q5QPK2	Q5QPK2	DPM1	Dolichol-phosphate mannosyltransferase subunit 1	Decreased	Unreviewed	No	Li et al., 2019
RF	Q5RI15	Q5RI15	COX20	Cytochrome c oxidase assembly protein COX20, mitochondrial	Increased	Reviewed	Yes	Li et al., 2019
RF	Q5SRE5	Q5SRE5	NUP188	Nucleoporin NUP188 homolog	Increased	Reviewed	Yes	Li et al., 2019
RF	Q5T0J7	Q5T0J7	TEX35	Testis-expressed protein 35	Increased	Reviewed	Yes	Li et al., 2019
RF	Q5T2S8	Q5T2S8	ARMC4	Armadillo repeat-containing protein 4	Increased	Reviewed	Yes	Li et al., 2019
RF	Q5T655	Q5T655	CFAP58	Cilia- and flagella-associated protein 58	Increased	Reviewed	Yes	Li et al., 2019
RF	Q5T9G4	Q5T9G4	ARMC12	Armadillo repeat-containing protein 12	Decreased	Reviewed	Yes	Bogle et al., 2017
RF	Q5TDE2	Q5TDE2	TMEM53	Transmembrane protein 53	Increased	Unreviewed	No	Li et al., 2019
RF	Q5THR3	Q5THR3	EFCAB6	EF-hand calcium-binding domain-containing protein 6	Increased	Reviewed	Yes	Li et al., 2019
RF	Q5VU65	Q5VU65	NUP210L	Nuclear pore membrane glycoprotein 210-like	Decreased	Reviewed	Yes	Bogle et al., 2017
RF	Q5VWC4	Q5VWC4	PSMD4	26S proteasome non-ATPase regulatory subunit 4	Decreased	Unreviewed	Yes	Li et al., 2019
RF	Q5VYK3	Q5VYK3	ECPAS	Proteasome adapter and scaffold protein ECM29	Decreased	Reviewed	Yes	Li et al., 2019
RF	Q63HQ2-2	Q63HQ2	EGFLAM	Pikachurin	Decreased	Reviewed	No	Li et al., 2019
RF	Q66GS9	Q66GS9	CEP135	Centrosomal protein of 135 kDa	Increased	Reviewed	Yes	Li et al., 2019
RF	Q6BCY4	Q6BCY4	CYB5R2	NADH-cytochrome b5 reductase 2	Decreased	Reviewed	Yes	Bogle et al., 2017; Li et al., 2019
RF	Q6JEL2	Q6JEL2	KLHL10	Kelch-like protein 10	Decreased	Reviewed	Yes	Li et al., 2019
RF	Q6NUT2	Q6NUT2	DPY19L2	Probable C-mannosyltransferase DPY19L2	Increased	Reviewed	Yes	Li et al., 2019
RF	Q6NXR0	Q6NXR0	IRGC	Interferon-inducible GTPase 5	Increased	Reviewed	Yes	Li et al., 2019
RF	Q6P4A8	Q6P4A8	PLBD1	Phospholipase B-like 1	Decreased	Reviewed	Yes	Li et al., 2019
RF	Q6P9F0	Q6P9F0	CCDC62	Coiled-coil domain-containing protein 62	Increased	Reviewed	Yes	Li et al., 2019
RF	Q6P9G0	Q6P9G0	CYB5D1	Cytochrome b5 domain-containing protein 1	Increased	Reviewed	Yes	Li et al., 2019
RF	Q6PEW0	Q6PEW0	PRSS54	Inactive serine protease 54	Decreased	Reviewed	Yes	Li et al., 2019
RF	Q6PJI9	Q6PJI9	WDR59	GATOR complex protein WDR59	Increased	Reviewed	Yes	Li et al., 2019
RF	Q6UW49	Q6UW49	SPESP1	Sperm equatorial segment protein 1	Decreased	Reviewed	Yes	Bogle et al., 2017
RF	Q6UWP2	Q6UWP2	DHRS11	Dehydrogenase/reductase SDR family member 11	Decreased	Reviewed	Yes	Li et al., 2019
RF	Q6UWU2	Q6UWU2	GLB1L	Beta-galactosidase-1-like protein	Decreased	Reviewed	Yes	Bogle et al., 2017; Li et al., 2019
RF	Q6UX06	Q6UX06	OLFM4	Olfactomedin-4	Increased	Reviewed	Yes	Li et al., 2019
RF	Q6X784	Q6X784	ZPBP2	Zona pellucida-binding protein 2	Decreased	Reviewed	Yes	Li et al., 2019
RF	Q6ZR08-3	Q6ZR08	DNAH12	Dynein heavy chain 12, axonemal	Increased	Reviewed	Yes	Li et al., 2019
RF	Q6ZU64	Q6ZU64	CFAP65	Cilia- and flagella-associated protein 65	Decreased	Reviewed	Yes	Li et al., 2019
RF	B4DT35	Q7Z3B4	NUP54	Nucleoporin p54	Decreased	Reviewed	Yes	Li et al., 2019
RF	Q7Z4W1	Q7Z4W1	DCXR	L-xylulose reductase	Increased	Reviewed	Yes	Bogle et al., 2017
RF	Q7Z5V6	Q7Z5V6	PPP1R32	Protein phosphatase 1 regulatory subunit 32	Decreased	Reviewed	Yes	Li et al., 2019
RF	Q7Z6B0	Q7Z6B0	CCDC91	Coiled-coil domain-containing protein 91	Increased	Reviewed	No	Li et al., 2019
RF	Q7Z6Z7-2	Q7Z6Z7	HUWE1	E3 ubiquitin-protein ligase HUWE1	Decreased	Reviewed	Yes	Li et al., 2019
RF	Q86VP6	Q86VP6	CAND1	Cullin-associated NEDD8-dissociated protein 1	Decreased	Reviewed	Yes	Bogle et al., 2017; Li et al., 2019
RF	Q86VQ3	Q86VQ3	TXNDC2	Thioredoxin domain-containing protein 2	Decreased	Reviewed	Yes	Bogle et al., 2017; Li et al., 2019
RF	Q86XR7-2	Q86XR7	TICAM2	TIR domain-containing adapter molecule 2	Decreased	Reviewed	Yes	Li et al., 2019
RF	Q86YB8	Q86YB8	ERO1B	ERO1-like protein beta	Decreased	Reviewed	Yes	Li et al., 2019
RF	Q8IUA0	Q8IUA0	WFDC8	WAP four-disulfide core domain protein 8	Increased	Reviewed	Yes	Li et al., 2019
RF	Q8IV63	Q8IV63	VRK3	Inactive serine/threonine-protein kinase VRK3	Increased	Reviewed	Yes	Li et al., 2019
RF	Q8IW45	Q8IW45	NAXD	ATP-dependent	Decreased	Reviewed	Yes	Li et al., 2019
RF	Q8IWZ5	Q8IWZ5	TRIM42	Tripartite motif-containing protein 42	Increased	Reviewed	Yes	Li et al., 2019
RF	Q8IWZ6	Q8IWZ6	BBS7	Bardet-Biedl syndrome 7 protein	Decreased	Reviewed	Yes	Li et al., 2019
RF	Q8IXA5	Q8IXA5	SPACA3	Sperm acrosome membrane-associated protein 3	Decreased	Reviewed	Yes	Bogle et al., 2017; Li et al., 2019
RF	Q8IYK2	Q8IYK2	CCDC105	Coiled-coil domain-containing protein 105	Increased	Reviewed	Yes	Li et al., 2019
RF	Q8IZ16	Q8IZ16	C7orf61	Uncharacterized protein C7orf61	Decreased	Reviewed	Yes	Bogle et al., 2017
RF	Q8IZ16	Q8IZ16	C7orf61	Uncharacterized protein C7orf61	Increased	Reviewed	Yes	Li et al., 2019
RF	Q8N183	Q8N183	NDUFAF2	NADH dehydrogenase [ubiquinone] 1 alpha subcomplex assembly factor 2	Increased	Reviewed	Yes	Li et al., 2019
RF	Q8N1F7	Q8N1F7	NUP93	Nuclear pore complex protein Nup93	Increased	Reviewed	Yes	Li et al., 2019
RF	Q8N1N4	Q8N1N4	KRT78	Keratin, type II cytoskeletal 78	Increased	Reviewed	Yes	Li et al., 2019
RF	Q8N4E7	Q8N4E7	FTMT	Ferritin, mitochondrial	Increased	Reviewed	Yes	Li et al., 2019
RF	Q8N4L4	Q8N4L4	SPEM1	Spermatid maturation protein 1	Increased	Reviewed	Yes	Li et al., 2019
RF	Q8N6Q3	Q8N6Q3	CD177	CD177 antigen	Decreased	Reviewed	Yes	Li et al., 2019
RF	Q8N9N2	Q8N9N2	ASCC1	Activating signal cointegrator 1 complex subunit 1	Decreased	Reviewed	No	Li et al., 2019
RF	Q8NCR6	Q8NCR6	SMRP1	Spermatid-specific manchette-related protein 1	Increased	Reviewed	Yes	Li et al., 2019
RF	Q8NCW5	Q8NCW5	NAXE	NAD(P)H-hydrate epimerase	Decreased	Reviewed	Yes	Li et al., 2019
RF	Q8NDW8-5	Q8NDW8	TTC21A	Tetratricopeptide repeat protein 21A	Increased	Reviewed	Yes	Li et al., 2019
RF	Q8NEB7	Q8NEB7	ACRBP	Acrosin-binding protein	Decreased	Reviewed	Yes	Li et al., 2019
RF	Q8NEH6	Q8NEH6	MNS1	Meiosis-specific nuclear structural protein 1	Decreased	Reviewed	Yes	Li et al., 2019
RF	Q8NEP4	Q8NEP4	C17orf47	Uncharacterized protein C17orf47	Increased	Reviewed	Yes	Li et al., 2019
RF	Q8NHS0	Q8NHS0	DNAJB8	DnaJ homolog subfamily B member 8	Increased	Reviewed	Yes	Li et al., 2019
RF	Q8NHU0	Q8NHU0	CT45A3	Cancer/testis antigen family 45 member A3	Increased	Reviewed	No	Li et al., 2019
RF	Q8NHX4	Q8NHX4	SPATA3	Spermatogenesis-associated protein 3	Increased	Reviewed	Yes	Li et al., 2019
RF	Q8TAA3-5	Q8TAA3	PSMA8	Proteasome subunit alpha-type 8	Decreased	Reviewed	Yes	Li et al., 2019
RF	Q8TBC4	Q8TBC4	UBA3	NEDD8-activating enzyme E1 catalytic subunit	Decreased	Reviewed	Yes	Li et al., 2019
RF	Q8TBY8-2	Q8TBY8	PMFBP1	Polyamine-modulated factor 1-binding protein 1	Increased	Reviewed	Yes	Li et al., 2019
RF	Q8TC44	Q8TC44	POC1B	POC1 centriolar protein homolog B	Increased	Reviewed	Yes	Li et al., 2019
RF	Q8TCU4-3	Q8TCU4	ALMS1	Alstrom syndrome protein 1	Increased	Reviewed	Yes	Li et al., 2019
RF	Q8TCX1	Q8TCX1	DYNC2LI1	Cytoplasmic dynein 2 light intermediate chain 1	Decreased	Reviewed	Yes	Li et al., 2019
RF	Q8TDQ7	Q8TDQ7	GNPDA2	Glucosamine-6-phosphate isomerase 2	Decreased	Reviewed	Yes	Li et al., 2019
RF	Q8TEX9	Q8TEX9	IPO4	Importin-4	Increased	Reviewed	Yes	Li et al., 2019
RF	Q8TF05	Q8TF05	PPP4R1	Serine/threonine-protein phosphatase 4 regulatory subunit 1	Decreased	Reviewed	Yes	Li et al., 2019
RF	Q8WUH2	Q8WUH2	TGFBRAP1	Transforming growth factor-beta receptor-associated protein 1	Decreased	Reviewed	Yes	Li et al., 2019
RF	Q8WUK0	Q8WUK0	PTPMT1	Phosphatidylglycerophosphatase and protein-tyrosine phosphatase 1	Decreased	Reviewed	Yes	Li et al., 2019
RF	Q8WUN7	Q8WUN7	UBTD2	Ubiquitin domain-containing protein 2	Decreased	Reviewed	Yes	Li et al., 2019
RF	Q8WVZ7	Q8WVZ7	RNF133	E3 ubiquitin-protein ligase RNF133	Increased	Reviewed	Yes	Li et al., 2019
RF	Q8WW22-2	Q8WW22	DNAJA4	DnaJ homolog subfamily A member 4	Decreased	Reviewed	Yes	Li et al., 2019
RF	Q8WW24	Q8WW24	TEKT4	Tektin-4	Increased	Reviewed	Yes	Li et al., 2019
RF	Q6ZU23	Q8WW34	TMEM239	Transmembrane protein 239	Increased	Reviewed	Yes	Li et al., 2019
RF	Q8WWU5	Q8WWU5	TCP11	T-complex protein 11 homolog	Decreased	Reviewed	Yes	Bogle et al., 2017
RF	Q8WWU5	Q8WWU5	TCP11	T-complex protein 11 homolog	Increased	Reviewed	Yes	Li et al., 2019
RF	Q8WXA2	Q8WXA2	PATE1	Prostate and testis expressed protein 1	Increased	Reviewed	Yes	Li et al., 2019
RF	Q92523	Q92523	CPT1B	Carnitine O-palmitoyltransferase 1, muscle isoform	Decreased	Reviewed	Yes	Bogle et al., 2017
RF	Q92526	Q92526	CCT6B	T-complex protein 1 subunit zeta-2	Decreased	Reviewed	Yes	Li et al., 2019
RF	Q92598-2	Q92598	HSPH1	Heat shock protein 105 kDa	Decreased	Reviewed	Yes	Li et al., 2019
RF	Q92621	Q92621	NUP205	Nuclear pore complex protein Nup205	Decreased	Reviewed	Yes	Bogle et al., 2017
RF	Q92621	Q92621	NUP205	Nuclear pore complex protein Nup205	Increased	Reviewed	Yes	Li et al., 2019
RF	Q92820	Q92820	GGH	Gamma-glutamyl hydrolase	Decreased	Reviewed	Yes	Bogle et al., 2017; Li et al., 2019
RF	B7Z815	Q93009	USP7	Ubiquitin carboxyl-terminal hydrolase 7	Decreased	Reviewed	Yes	Li et al., 2019
RF	Q969H8	Q969H8	MYDGF	Myeloid-derived growth factor	Decreased	Reviewed	Yes	Li et al., 2019
RF	Q969V4	Q969V4	TEKT1	Tektin-1	Increased	Reviewed	Yes	Li et al., 2019
RF	Q96BH3	Q96BH3	ELSPBP1	Epididymal sperm-binding protein 1	Increased	Reviewed	Yes	Li et al., 2019
RF	Q96C11	Q96C11	FGGY	FGGY carbohydrate kinase domain-containing protein	Decreased	Reviewed	Yes	Li et al., 2019
RF	Q96C74	Q96C74	ROPN1L	Ropporin-1-like protein	Increased	Reviewed	Yes	Li et al., 2019
RF	Q96DY2	Q96DY2	IQCD	Dynein regulatory complex protein 10	Increased	Reviewed	Yes	Li et al., 2019
RF	Q96E40	Q96E40	SPACA9	Sperm acrosome-associated protein 9	Increased	Reviewed	Yes	Li et al., 2019
RF	Q96FJ2	Q96FJ2	DYNLL2	Dynein light chain 2, cytoplasmic	Increased	Reviewed	Yes	Bogle et al., 2017
RF	Q96GA7	Q96GA7	SDSL	Serine dehydratase-like	Increased	Reviewed	Yes	Li et al., 2019
RF	Q96GG9	Q96GG9	DCUN1D1	DCN1-like protein 1	Decreased	Reviewed	Yes	Li et al., 2019
RF	Q96JN2-4	Q96JN2	CCDC136	Coiled-coil domain-containing protein 136	Increased	Reviewed	Yes	Li et al., 2019
RF	Q96JQ2	Q96JQ2	CLMN	Calmin	Decreased	Reviewed	Yes	Li et al., 2019
RF	Q96KP4	Q96KP4	CNDP2	Cytosolic non-specific dipeptidase	Decreased	Reviewed	Yes	Li et al., 2019
RF	Q96KP4	Q96KP4	CNDP2	Cytosolic non-specific dipeptidase	Increased	Reviewed	Yes	Bogle et al., 2017
RF	Q96KX2	Q96KX2	CAPZA3	F-actin-capping protein subunit alpha-3	Decreased	Reviewed	Yes	Bogle et al., 2017
RF	Q96LP2	Q96LP2	FAM81B	Protein FAM81B	Increased	Reviewed	Yes	Li et al., 2019
RF	Q96M29	Q96M29	TEKT5	Tektin-5	Increased	Reviewed	Yes	Li et al., 2019
RF	Q96RL7-4	Q96RL7	VPS13A	Vacuolar protein sorting-associated protein 13A	Decreased	Reviewed	Yes	Li et al., 2019
RF	Q96RQ9-2	Q96RQ9	IL4I1	L-amino-acid oxidase	Decreased	Reviewed	Yes	Li et al., 2019
RF	Q96S96	Q96S96	PEBP4	Phosphatidylethanolamine-binding protein 4	Decreased	Reviewed	Yes	Li et al., 2019
RF	Q99436	Q99436	PSMB7	Proteasome subunit beta type-7	Decreased	Reviewed	Yes	Li et al., 2019
RF	Q99460	Q99460	PSMD1	26S proteasome non-ATPase regulatory subunit 1	Decreased	Reviewed	Yes	Li et al., 2019
RF	Q99497	Q99497	PARK7	Parkinson disease protein 7	Decreased	Reviewed	Yes	Li et al., 2019
RF	Q99536	Q99536	VAT1	Synaptic vesicle membrane protein VAT-1 homolog	Decreased	Reviewed	Yes	Li et al., 2019
RF	Q99832	Q99832	CCT7	T-complex protein 1 subunit eta	Decreased	Reviewed	Yes	Li et al., 2019
RF	Q9BS86	Q9BS86	ZPBP	Zona pellucida-binding protein 1	Decreased	Reviewed	Yes	Li et al., 2019
RF	Q9BSJ8-2	Q9BSJ8	ESYT1	Extended synaptotagmin-1	Decreased	Reviewed	Yes	Li et al., 2019
RF	Q9BSU3	Q9BSU3	NAA11	N-alpha-acetyltransferase 11	Increased	Reviewed	Yes	Li et al., 2019
RF	Q9BTE1	Q9BTE1	DCTN5	Dynactin subunit 5	Decreased	Reviewed	Yes	Li et al., 2019
RF	B7Z484	Q9BVG8	KIFC3	Kinesin-like protein KIFC3	Increased	Reviewed	Yes	Li et al., 2019
RF	Q9BVM2	Q9BVM2	DPCD	Protein DPCD	Decreased	Reviewed	Yes	Li et al., 2019
RF	Q9BWD1	Q9BWD1	ACAT2	Acetyl-CoA acetyltransferase, cytosolic	Decreased	Reviewed	Yes	Li et al., 2019
RF	Q9BWH2	Q9BWH2	FUNDC2	FUN14 domain-containing protein 2	Decreased	Reviewed	Yes	Bogle et al., 2017
RF	Q9BXF9	Q9BXF9	TEKT3	Tektin-3	Increased	Reviewed	Yes	Li et al., 2019
RF	Q9BXJ9	Q9BXJ9	NAA15	N-alpha-acetyltransferase 15, NatA auxiliary subunit	Increased	Reviewed	Yes	Li et al., 2019
RF	Q9BXS5	Q9BXS5	AP1M1	AP-1 complex subunit mu-1	Decreased	Reviewed	Yes	Li et al., 2019
RF	Q9BY14	Q9BY14	TEX101	Testis-expressed protein 101	Decreased	Reviewed	Yes	Li et al., 2019
RF	Q9BZQ8	Q9BZQ8	NIBAN1	Protein Niban 1	Increased	Reviewed	Yes	Li et al., 2019
RF	Q9BZW7	Q9BZW7	TSGA10	Testis-specific gene 10 protein	Increased	Reviewed	Yes	Li et al., 2019
RF	Q9BZX4	Q9BZX4	ROPN1B	Ropporin-1B	Increased	Reviewed	Yes	Li et al., 2019
RF	Q9C099	Q9C099	LRRCC1	Leucine-rich repeat and coiled-coil domain-containing protein 1	Increased	Reviewed	Yes	Li et al., 2019
RF	Q9C0I1-3	Q9C0I1	MTMR12	Myotubularin-related protein 12	Decreased	Reviewed	Yes	Li et al., 2019
RF	Q9GZT8	Q9GZT8	NIF3L1	NIF3-like protein 1	Decreased	Reviewed	Yes	Li et al., 2019
RF	Q9H008	Q9H008	LHPP	Phospholysine phosphohistidine inorganic pyrophosphate phosphatase	Decreased	Reviewed	Yes	Li et al., 2019
RF	Q9H0C1	Q9H0C1	ZMYND12	Zinc finger MYND domain-containing protein 12	Increased	Reviewed	Yes	Li et al., 2019
RF	Q9H0C2	Q9H0C2	SLC25A31	ADP/ATP translocase 4	Decreased	Reviewed	Yes	Bogle et al., 2017
RF	Q9H0I9	Q9H0I9	TKTL2	Transketolase-like protein 2	Decreased	Reviewed	Yes	Li et al., 2019
RF	Q9H0R4	Q9H0R4	HDHD2	Haloacid dehalogenase-like hydrolase domain-containing protein 2	Decreased	Reviewed	Yes	Li et al., 2019
RF	Q9H0W9	Q9H0W9	C11orf54	Ester hydrolase C11orf54	Decreased	Reviewed	Yes	Li et al., 2019
RF	Q9H1X1	Q9H1X1	RSPH9	Radial spoke head protein 9 homolog	Increased	Reviewed	Yes	Bogle et al., 2017
RF	Q9H3G5	Q9H3G5	CPVL	Probable serine carboxypeptidase CPVL	Decreased	Reviewed	Yes	Li et al., 2019
RF	Q9H444	Q9H444	CHMP4B	Charged multivesicular body protein 4b	Increased	Reviewed	Yes	Li et al., 2019
RF	Q9H4B8	Q9H4B8	DPEP3	Dipeptidase 3	Decreased	Reviewed	Yes	Li et al., 2019
RF	Q9H4Y5	Q9H4Y5	GSTO2	Glutathione S-transferase omega-2	Increased	Reviewed	Yes	Li et al., 2019
RF	B4DKT0	Q9H8Y8	GORASP2	Golgi reassembly-stacking protein 2	Decreased	Reviewed	Yes	Li et al., 2019
RF	Q9H993	Q9H993	ARMT1	Damage-control phosphatase ARMT1	Decreased	Reviewed	Yes	Bogle et al., 2017
RF	Q9HAT0	Q9HAT0	ROPN1	Ropporin-1A	Decreased	Reviewed	Yes	Bogle et al., 2017
RF	Q9HAU5	Q9HAU5	UPF2	Regulator of nonsense transcripts 2	Decreased	Reviewed	Yes	Li et al., 2019
RF	Q9HB07	Q9HB07	C12orf10	UPF0160 protein MYG1, mitochondrial	Decreased	Reviewed	Yes	Li et al., 2019
RF	Q9HC38	Q9HC38	GLOD4	Glyoxalase domain-containing protein 4	Decreased	Reviewed	Yes	Li et al., 2019
RF	Q9HCN8	Q9HCN8	SDF2L1	Stromal cell-derived factor 2-like protein 1	Decreased	Reviewed	Yes	Li et al., 2019
RF	Q9HD40	Q9HD40	SEPSECS	O-phosphoseryl-tRNA	Increased	Reviewed	Yes	Li et al., 2019
RF	Q9HD89	Q9HD89	RETN	Resistin	Decreased	Reviewed	No	Li et al., 2019
RF	Q9NPH2	Q9NPH2	ISYNA1	Inositol-3-phosphate synthase 1	Decreased	Reviewed	Yes	Li et al., 2019
RF	Q9NQ48	Q9NQ48	LZTFL1	Leucine zipper transcription factor-like protein 1	Decreased	Reviewed	Yes	Bogle et al., 2017
RF	Q9NQT6	Q9NQT6	FSCN3	Fascin-3	Increased	Reviewed	Yes	Li et al., 2019
RF	Q9NR45	Q9NR45	NANS	Sialic acid synthase	Decreased	Reviewed	Yes	Li et al., 2019
RF	F8VYA6	Q9NRL3	STRN4	Striatin-4	Increased	Reviewed	No	Li et al., 2019
RF	Q9NRS6	Q9NRS6	SNX15	Sorting nexin-15	Increased	Reviewed	No	Li et al., 2019
RF	Q9NRY5	Q9NRY5	FAM114A2	Protein FAM114A2	Decreased	Reviewed	Yes	Li et al., 2019
RF	Q9NS25	Q9NS25	SPANXB1	Sperm protein associated with the nucleus on the X chromosome B1	Increased	Reviewed	Yes	Li et al., 2019
RF	Q9NS26	Q9NS26	SPANXA1	Sperm protein associated with the nucleus on the X chromosome A	Increased	Reviewed	Yes	Li et al., 2019
RF	Q9NSD9	Q9NSD9	FARSB	Phenylalanine--tRNA ligase beta subunit	Decreased	Reviewed	Yes	Li et al., 2019
RF	Q9NTJ4	Q9NTJ4	MAN2C1	Alpha-mannosidase 2C1	Decreased	Reviewed	Yes	Li et al., 2019
RF	Q9NTM9	Q9NTM9	CUTC	Copper homeostasis protein cutC homolog	Decreased	Reviewed	Yes	Li et al., 2019
RF	Q9NU02	Q9NU02	ANKEF1	Ankyrin repeat and EF-hand domain-containing protein 1	Decreased	Reviewed	Yes	Li et al., 2019
RF	Q9NWH7	Q9NWH7	SPATA6	Spermatogenesis-associated protein 6	Increased	Reviewed	Yes	Li et al., 2019
RF	Q9NWV4	Q9NWV4	CZIB	CXXC motif containing zinc binding protein	Decreased	Reviewed	Yes	Li et al., 2019
RF	Q9NZ45	Q9NZ45	CISD1	CDGSH iron-sulfur domain-containing protein 1	Increased	Reviewed	Yes	Li et al., 2019
RF	Q9NZC3	Q9NZC3	GDE1	Glycerophosphodiester phosphodiesterase 1	Increased	Reviewed	Yes	Li et al., 2019
RF	Q9NZL4	Q9NZL4	HSPBP1	Hsp70-binding protein 1	Decreased	Reviewed	Yes	Li et al., 2019
RF	Q9UBS4	Q9UBS4	DNAJB11	DnaJ homolog subfamily B member 11	Decreased	Reviewed	Yes	Li et al., 2019
RF	Q9UBX1	Q9UBX1	CTSF	Cathepsin F	Decreased	Reviewed	Yes	Bogle et al., 2017; Li et al., 2019
RF	Q9UBX3	Q9UBX3	SLC25A10	Mitochondrial dicarboxylate carrier	Decreased	Reviewed	Yes	Bogle et al., 2017
RF	Q9UEW8	Q9UEW8	STK39	STE20/SPS1-related proline-alanine-rich protein kinase	Decreased	Reviewed	Yes	Bogle et al., 2017; Li et al., 2019
RF	Q9UHD1	Q9UHD1	CHORDC1	Cysteine and histidine-rich domain-containing protein 1	Decreased	Reviewed	Yes	Li et al., 2019
RF	Q9UHI8	Q9UHI8	ADAMTS1	A disintegrin and metalloproteinase with thrombospondin motifs 1	Increased	Reviewed	Yes	Li et al., 2019
RF	Q9UHL4	Q9UHL4	DPP7	Dipeptidyl peptidase 2	Decreased	Reviewed	Yes	Li et al., 2019
RF	Q9UIF3	Q9UIF3	TEKT2	Tektin-2	Increased	Reviewed	Yes	Li et al., 2019
RF	Q9UJ70-2	Q9UJ70	NAGK	N-acetyl-D-glucosamine kinase	Decreased	Reviewed	Yes	Li et al., 2019
RF	Q9UJW0	Q9UJW0	DCTN4	Dynactin subunit 4	Decreased	Reviewed	Yes	Li et al., 2019
RF	Q9UL16	Q9UL16	CFAP45	Cilia- and flagella-associated protein 45	Decreased	Reviewed	Yes	Bogle et al., 2017
RF	Q9UL18	Q9UL18	AGO1	Protein argonaute-1	Increased	Reviewed	No	Li et al., 2019
RF	Q9ULA0	Q9ULA0	DNPEP	Aspartyl aminopeptidase	Decreased	Reviewed	Yes	Li et al., 2019
RF	Q9ULP9	Q9ULP9	TBC1D24	TBC1 domain family member 24	Decreased	Reviewed	Yes	Li et al., 2019
RF	Q9UMQ6	Q9UMQ6	CAPN11	Calpain-11	Decreased	Reviewed	Yes	Li et al., 2019
RF	Q9UMX2	Q9UMX2	OAZ3	Ornithine decarboxylase antizyme 3	Increased	Reviewed	Yes	Li et al., 2019
RF	Q9UNN5	Q9UNN5	FAF1	FAS-associated factor 1	Decreased	Reviewed	Yes	Li et al., 2019
RF	A8K327	Q9UQ49	NEU3	Sialidase-3	Decreased	Reviewed	Yes	Bogle et al., 2017
RF	Q9UQ80	Q9UQ80	PA2G4	Proliferation-associated protein 2G4	Decreased	Reviewed	Yes	Bogle et al., 2017; Li et al., 2019
RF	Q9Y230	Q9Y230	RUVBL2	RuvB-like 2	Decreased	Reviewed	Yes	Li et al., 2019
RF	Q9Y259	Q9Y259	CHKB	Choline/ethanolamine kinase	Decreased	Reviewed	Yes	Li et al., 2019
RF	Q9Y265	Q9Y265	RUVBL1	RuvB-like 1	Decreased	Reviewed	Yes	Li et al., 2019
RF	Q9Y277	Q9Y277	VDAC3	Voltage-dependent anion-selective channel protein 3	Increased	Reviewed	Yes	Li et al., 2019
RF	Q9Y282	Q9Y282	ERGIC3	Endoplasmic reticulum-Golgi intermediate compartment protein 3	Increased	Reviewed	Yes	Bogle et al., 2017
RF	Q9Y285	Q9Y285	FARSA	Phenylalanine--tRNA ligase alpha subunit	Decreased	Reviewed	Yes	Li et al., 2019
RF	Q9Y2V2	Q9Y2V2	CARHSP1	Calcium-regulated heat-stable protein 1	Decreased	Reviewed	Yes	Li et al., 2019
RF	Q9Y303-3	Q9Y303	AMDHD2	N-acetylglucosamine-6-phosphate deacetylase	Decreased	Reviewed	Yes	Li et al., 2019
RF	Q9Y371-2	Q9Y371	SH3GLB1	Endophilin-B1	Decreased	Reviewed	Yes	Li et al., 2019
RF	Q9Y3B8	Q9Y3B8	REXO2	Oligoribonuclease, mitochondrial	Increased	Reviewed	Yes	Li et al., 2019
RF	Q9Y448	Q9Y448	KNSTRN	Small kinetochore-associated protein	Increased	Reviewed	Yes	Li et al., 2019
RF	Q9Y4L1	Q9Y4L1	HYOU1	Hypoxia up-regulated protein 1	Decreased	Reviewed	Yes	Li et al., 2019
RF	Q9Y5B8	Q9Y5B8	NME7	Nucleoside diphosphate kinase 7	Decreased	Reviewed	Yes	Bogle et al., 2017
RF	Q9Y5Z4	Q9Y5Z4	HEBP2	Heme-binding protein 2	Decreased	Reviewed	Yes	Li et al., 2019
RF	Q9Y6M4-4	Q9Y6M4	CSNK1G3	Casein kinase I isoform gamma-3	Decreased	Reviewed	Yes	Li et al., 2019
RF	S4R435	S4R435	RPS10-NUDT3	RPS10-NUDT3 readthrough	Decreased	Unreviewed	No	Li et al., 2019
RF	U3KPS2	U3KPS2	PRTN3	Myeloblastin	Decreased	Unreviewed	No	Li et al., 2019
